# Supplementary material for: Irradiation of pediatric glioblastoma cells promotes radioresistance and enhances glioma malignancy via genome-wide transcriptome changes
Source: Oncotarget. 2018 Sep 25;9(75):34122–31. doi: 10.18632/oncotarget.26137 (PMC6183347; doi:10.18632/oncotarget.26137)
Supplement: Supplementary file 2 [file oncotarget-09-34122-s002.xlsx]

## Sheet: Sheet1
Gene_ID	Gene	Locus	Sample 1	Sample 2	Value_1(SJGBM2-10Gy)	Value_2(SJGBM2)	log2(fold_change)	Test_stat	P_value	Q_value	Significant
XLOC_000001	DDX11L1	chr1:11873-29370	SJGBM2-10Gy	SJGBM2	0.00700016	0.048163	2.78247	0	1	1	no
XLOC_000002	MIR1302-11	chr1:30365-30503	SJGBM2-10Gy	SJGBM2	0	0	0	0	1	1	no
XLOC_000003	OR4F5	chr1:69090-70008	SJGBM2-10Gy	SJGBM2	0	0	0	0	1	1	no
XLOC_000004	LOC100132062,LOC100133331	chr1:323891-328581	SJGBM2-10Gy	SJGBM2	0	0.00329081	inf	0	1	1	no
XLOC_000005	OR4F29	chr1:367658-368597	SJGBM2-10Gy	SJGBM2	0	0	0	0	1	1	no
XLOC_000006	-	chr1:714144-747486	SJGBM2-10Gy	SJGBM2	0.954736	1.12133	0.232039	0.386824	0.53585	0.691367	no
XLOC_000007	FAM87B	chr1:752750-800861	SJGBM2-10Gy	SJGBM2	0.0626767	0.146067	1.22063	0	1	1	no
XLOC_000008	LINC01128	chr1:752750-800861	SJGBM2-10Gy	SJGBM2	4.33806	4.29129	-0.0156395	-0.0282326	0.96025	0.978279	no
XLOC_000009	SAMD11	chr1:838279-917497	SJGBM2-10Gy	SJGBM2	92.2727	48.0679	-0.940831	-0.694528	0.2179	0.365276	no
XLOC_000010	KLHL17,PLEKHN1	chr1:838279-917497	SJGBM2-10Gy	SJGBM2	18.566	13.7954	-0.428473	-0.184425	0.7538	0.855893	no
XLOC_000011	HES4	chr1:931381-944096	SJGBM2-10Gy	SJGBM2	1.25166	1.91376	0.612563	0.689855	0.2515	0.399801	no
XLOC_000012	ISG15	chr1:948846-949919	SJGBM2-10Gy	SJGBM2	31.3021	17.0738	-0.874475	-3.36934	0.00035	0.00153417	yes
XLOC_000013	AGRN	chr1:955388-991499	SJGBM2-10Gy	SJGBM2	15.2637	25.3707	0.733056	1.3256	0.0205	0.0564429	no
XLOC_000014	-	chr1:995077-1002574	SJGBM2-10Gy	SJGBM2	21.3093	17.8252	-0.257565	-0.485248	0.41075	0.575161	no
XLOC_000015	C1orf159	chr1:1014407-1051736	SJGBM2-10Gy	SJGBM2	1.07897	0.190062	-2.50511	-0.590404	0.3219	0.481423	no
XLOC_000016	LINC01342	chr1:1072396-1079434	SJGBM2-10Gy	SJGBM2	0	0	0	0	1	1	no
XLOC_000017	MIR200B	chr1:1102483-1102578	SJGBM2-10Gy	SJGBM2	0	0	0	0	1	1	no
XLOC_000018	MIR200A	chr1:1103242-1103332	SJGBM2-10Gy	SJGBM2	0	0	0	0	1	1	no
XLOC_000019	MIR429	chr1:1104384-1104467	SJGBM2-10Gy	SJGBM2	0	0	0	0	1	1	no
XLOC_000020	TTLL10	chr1:1109285-1133313	SJGBM2-10Gy	SJGBM2	0.0180751	0.0881197	2.28546	0	1	1	no
XLOC_000021	B3GALT6	chr1:1152287-1173270	SJGBM2-10Gy	SJGBM2	38.8072	29.195	-0.410603	-0.205566	0.70745	0.823883	no
XLOC_000022	-	chr1:1209392-1214778	SJGBM2-10Gy	SJGBM2	3.04434	2.67394	-0.187159	-0.302211	0.5883	0.735531	no
XLOC_000023	SCNN1D	chr1:1215752-1227409	SJGBM2-10Gy	SJGBM2	3.18954	2.28084	-0.483779	-1.06116	0.05795	0.133047	no
XLOC_000024	PUSL1	chr1:1243687-1260073	SJGBM2-10Gy	SJGBM2	21.5643	9.89105	-1.12445	-0.798726	0.2743	0.426794	no
XLOC_000025	CPTP	chr1:1260142-1264276	SJGBM2-10Gy	SJGBM2	26.742	19.8033	-0.433366	-1.16124	0.07745	0.167744	no
XLOC_000026	TAS1R3	chr1:1266725-1284802	SJGBM2-10Gy	SJGBM2	0.0776786	0.059237	-0.391018	0	1	1	no
XLOC_000027	MXRA8	chr1:1286823-1298921	SJGBM2-10Gy	SJGBM2	1.57222	0.944999	-0.734417	-0.772424	0.19835	0.342708	no
XLOC_000028	LOC148413	chr1:1321089-1346123	SJGBM2-10Gy	SJGBM2	11.1963	9.65336	-0.213917	-0.102961	0.85495	0.919675	no
XLOC_000029	ANKRD65	chr1:1347801-1358693	SJGBM2-10Gy	SJGBM2	0.1098	0.467641	2.09052	2.64606	0.00015	0.000705346	yes
XLOC_000030	TMEM88B	chr1:1361507-1363167	SJGBM2-10Gy	SJGBM2	0	0.175718	inf	0	1	1	no
XLOC_000031	VWA1	chr1:1365536-1380626	SJGBM2-10Gy	SJGBM2	6.59624	10.442	0.662682	1.32105	0.02505	0.0669151	no
XLOC_000032	ATAD3C	chr1:1385068-1470067	SJGBM2-10Gy	SJGBM2	0.0790387	0.77713	3.29753	0.485285	0.3346	0.495463	no
XLOC_000033	ATAD3A,ATAD3B	chr1:1385068-1470067	SJGBM2-10Gy	SJGBM2	51.9973	41.9967	-0.308162	-0.683391	0.2537	0.402244	no
XLOC_000034	MIB2	chr1:1549220-1566009	SJGBM2-10Gy	SJGBM2	13.775	14.2998	0.0539465	0.124766	0.8278	0.903066	no
XLOC_000035	MMP23B	chr1:1566169-1570030	SJGBM2-10Gy	SJGBM2	0.0915409	0.327595	1.83943	0	1	1	no
XLOC_000036	MMP23A	chr1:1570602-1677774	SJGBM2-10Gy	SJGBM2	1.7205	1.29317	-0.411912	-0.193743	0.7482	0.852285	no
XLOC_000037	MMP23A	chr1:1570602-1677774	SJGBM2-10Gy	SJGBM2	0	0	0	0	1	1	no
XLOC_000038	-	chr1:1822638-1824341	SJGBM2-10Gy	SJGBM2	1.99321	1.24673	-0.676942	-1.1668	0.04325	0.105027	no
XLOC_000039	CALML6	chr1:1846153-1848733	SJGBM2-10Gy	SJGBM2	0.289566	0.187509	-0.626935	0	1	1	no
XLOC_000040	GABRD	chr1:1950767-1962192	SJGBM2-10Gy	SJGBM2	0.0892489	0.25612	1.52091	0	1	1	no
XLOC_000041	PRKCZ	chr1:1981908-2144159	SJGBM2-10Gy	SJGBM2	7.08245	15.0657	1.08895	0.904505	0.11125	0.222613	no
XLOC_000042	SKI	chr1:2160123-2241741	SJGBM2-10Gy	SJGBM2	19.1289	24.602	0.363023	0.766961	0.176	0.313277	no
XLOC_000043	MORN1	chr1:2246553-2345890	SJGBM2-10Gy	SJGBM2	0.490057	0.780061	0.670639	0.133358	0.84265	0.91236	no
XLOC_000044	RER1	chr1:2246553-2345890	SJGBM2-10Gy	SJGBM2	65.6873	63.8737	-0.040394	-0.0565712	0.92505	0.959533	no
XLOC_000045	PLCH2	chr1:2398897-2436969	SJGBM2-10Gy	SJGBM2	0.0413046	0.0245243	-0.752094	0	1	1	no
XLOC_000046	TNFRSF14	chr1:2481358-2497061	SJGBM2-10Gy	SJGBM2	1.19906	1.07251	-0.160913	-0.308694	0.5904	0.737076	no
XLOC_000047	LOC100996583	chr1:2497973-2515973	SJGBM2-10Gy	SJGBM2	0	0.0256069	inf	0	1	1	no
XLOC_000048	FAM213B	chr1:2517898-2564481	SJGBM2-10Gy	SJGBM2	22.5554	15.5518	-0.536399	-1.23658	0.03015	0.0783311	no
XLOC_000049	ACTRT2	chr1:2938045-2939467	SJGBM2-10Gy	SJGBM2	0	0	0	0	1	1	no
XLOC_000050	PRDM16	chr1:2985741-3355185	SJGBM2-10Gy	SJGBM2	0	0.0125369	inf	0	1	1	no
XLOC_000051	MIR4251	chr1:2985741-3355185	SJGBM2-10Gy	SJGBM2	0	0	0	0	1	1	no
XLOC_000052	ARHGEF16	chr1:3371014-3397677	SJGBM2-10Gy	SJGBM2	0.236474	1.04971	2.15023	3.42181	5e-05	0.000252441	yes
XLOC_000053	-	chr1:3404505-3541450	SJGBM2-10Gy	SJGBM2	0.600426	0.627853	0.0644422	0.0872455	0.87795	0.933367	no
XLOC_000054	TPRG1L	chr1:3541555-3546694	SJGBM2-10Gy	SJGBM2	7.69539	7.99258	0.0546672	0.145233	0.8203	0.898513	no
XLOC_000055	TP73	chr1:3568892-3663955	SJGBM2-10Gy	SJGBM2	0.0710357	0.0565583	-0.328806	0	1	1	no
XLOC_000056	CCDC27	chr1:3668964-3688209	SJGBM2-10Gy	SJGBM2	0	0	0	0	1	1	no
XLOC_000057	SMIM1	chr1:3689248-3692909	SJGBM2-10Gy	SJGBM2	1.86688	1.11754	-0.7403	-0.711554	0.229	0.377452	no
XLOC_000058	DFFB	chr1:3728417-3801993	SJGBM2-10Gy	SJGBM2	4.9064	4.80334	-0.0306273	-0.0304235	0.95505	0.975544	no
XLOC_000059	LINC01134	chr1:3816967-3833805	SJGBM2-10Gy	SJGBM2	0.23643	0.268061	0.181146	0	1	1	no
XLOC_000060	LINC01346	chr1:4000671-4012643	SJGBM2-10Gy	SJGBM2	0	0	0	0	1	1	no
XLOC_000061	LINC01777	chr1:4472110-4484744	SJGBM2-10Gy	SJGBM2	0	0	0	0	1	1	no
XLOC_000062	AJAP1	chr1:4715104-4843851	SJGBM2-10Gy	SJGBM2	0	0	0	0	1	1	no
XLOC_000063	MIR4417	chr1:5624130-5624203	SJGBM2-10Gy	SJGBM2	0	0	0	0	1	1	no
XLOC_000064	KCNAB2	chr1:5922867-6161253	SJGBM2-10Gy	SJGBM2	4.61606	4.15478	-0.151891	-0.263264	0.64755	0.779884	no
XLOC_000065	RNF207	chr1:6264899-6296110	SJGBM2-10Gy	SJGBM2	4.32689	3.12806	-0.468063	-0.284252	0.5779	0.727015	no
XLOC_000066	LINC00337	chr1:6296299-6299502	SJGBM2-10Gy	SJGBM2	0.0815811	0.0678688	-0.265487	0	1	1	no
XLOC_000067	HES3	chr1:6304251-6305638	SJGBM2-10Gy	SJGBM2	0	0.0221004	inf	0	1	1	no
XLOC_000068	GPR153	chr1:6307369-6321035	SJGBM2-10Gy	SJGBM2	2.02642	1.64514	-0.300722	-0.390624	0.4963	0.656409	no
XLOC_000069	ESPN	chr1:6484847-6580121	SJGBM2-10Gy	SJGBM2	0.519779	2.31261	2.15355	0.773297	0.12625	0.244598	no
XLOC_000070	TAS1R1	chr1:6615337-6639817	SJGBM2-10Gy	SJGBM2	0.0225773	0.0420631	0.897683	0	1	1	no
XLOC_000071	ZBTB48	chr1:6640050-6650280	SJGBM2-10Gy	SJGBM2	8.81117	7.43267	-0.245453	-0.502297	0.36845	0.5326	no
XLOC_000072	PHF13	chr1:6650782-6684093	SJGBM2-10Gy	SJGBM2	9.6955	10.5516	0.122079	0.195732	0.74225	0.848381	no
XLOC_000073	THAP3	chr1:6684662-6761966	SJGBM2-10Gy	SJGBM2	10.7433	8.07327	-0.412218	-0.356331	0.6235	0.762351	no
XLOC_000074	LINC01672	chr1:6784804-6790072	SJGBM2-10Gy	SJGBM2	0	0	0	0	1	1	no
XLOC_000075	CAMTA1	chr1:6845244-7829766	SJGBM2-10Gy	SJGBM2	51.8579	38.3733	-0.434461	-0.921538	0.1083	0.218273	no
XLOC_000076	VAMP3	chr1:7831328-7841492	SJGBM2-10Gy	SJGBM2	23.2073	21.0148	-0.143172	-0.322215	0.57265	0.722673	no
XLOC_000077	PER3	chr1:7844232-7949170	SJGBM2-10Gy	SJGBM2	0.322185	1.16759	1.85757	3.58214	5e-05	0.000252441	yes
XLOC_000078	PARK7	chr1:8021692-8046082	SJGBM2-10Gy	SJGBM2	188.238	149.415	-0.333232	-0.729685	0.20575	0.351792	no
XLOC_000079	LINC01714	chr1:8268731-8275268	SJGBM2-10Gy	SJGBM2	0	0	0	0	1	1	no
XLOC_000080	SLC45A1	chr1:8377983-8404227	SJGBM2-10Gy	SJGBM2	1.9789	1.6961	-0.222478	-0.424091	0.4535	0.617325	no
XLOC_000081	LOC102724552	chr1:8412461-8877785	SJGBM2-10Gy	SJGBM2	0	0	0	0	1	1	no
XLOC_000082	ENO1-AS1	chr1:8921058-8941024	SJGBM2-10Gy	SJGBM2	0.683275	0.415263	-0.71844	-0.010747	0.13245	0.25326	no
XLOC_000083	CA6	chr1:9005892-9035148	SJGBM2-10Gy	SJGBM2	0	0	0	0	1	1	no
XLOC_000084	LINC01759	chr1:9160366-9258841	SJGBM2-10Gy	SJGBM2	0.0354378	0	#NAME?	0	1	1	no
XLOC_000085	-	chr1:9260077-9263623	SJGBM2-10Gy	SJGBM2	0.00720483	0.0133804	0.893083	0	1	1	no
XLOC_000086	H6PD	chr1:9294797-9331398	SJGBM2-10Gy	SJGBM2	5.8973	8.29109	0.491506	0.994694	0.0844	0.179594	no
XLOC_000087	SPSB1	chr1:9352940-9429590	SJGBM2-10Gy	SJGBM2	7.4272	5.73558	-0.372879	-0.953151	0.12975	0.249589	no
XLOC_000088	SLC25A33	chr1:9599489-9645411	SJGBM2-10Gy	SJGBM2	4.92237	4.29255	-0.197517	-0.487333	0.5886	0.735767	no
XLOC_000089	TMEM201	chr1:9648779-9682124	SJGBM2-10Gy	SJGBM2	17.2143	18.3918	0.0954627	0.189067	0.74595	0.850771	no
XLOC_000090	PIK3CD	chr1:9711788-9884584	SJGBM2-10Gy	SJGBM2	2.099	1.29959	-0.691652	-0.143039	0.75445	0.856307	no
XLOC_000091	NMNAT1	chr1:9982170-10045725	SJGBM2-10Gy	SJGBM2	2.65089	3.05954	0.206839	0.137617	0.7983	0.88438	no
XLOC_000092	MIR5697	chr1:9982170-10045725	SJGBM2-10Gy	SJGBM2	0	0	0	0	1	1	no
XLOC_000093	RBP7	chr1:10057254-10076078	SJGBM2-10Gy	SJGBM2	1.36214	3.25331	1.25603	1.71213	0.0051	0.0169399	yes
XLOC_000094	UBE4B	chr1:10093040-10241296	SJGBM2-10Gy	SJGBM2	22.9384	28.9713	0.336858	0.73273	0.1962	0.339902	no
XLOC_000095	KIF1B	chr1:10270559-10441661	SJGBM2-10Gy	SJGBM2	5.76228	8.33197	0.532018	1.19512	0.0383	0.095262	no
XLOC_000096	RNU6-2	chr1:10270559-10441661	SJGBM2-10Gy	SJGBM2	0	0	0	0	1	1	no
XLOC_000097	PGD	chr1:10459048-10480568	SJGBM2-10Gy	SJGBM2	174.239	184.827	0.0851143	0.163126	0.7771	0.870828	no
XLOC_000098	APITD1-CORT,CENPS,CORT	chr1:10490158-10512132	SJGBM2-10Gy	SJGBM2	11.0786	7.94913	-0.478902	-1.23685	0.0688	0.152661	no
XLOC_000099	PEX14	chr1:10535002-10690815	SJGBM2-10Gy	SJGBM2	30.3397	32.6267	0.104847	0.278651	0.68135	0.805144	no
XLOC_000100	TARDBP	chr1:11072477-11107318	SJGBM2-10Gy	SJGBM2	33.8424	45.3721	0.422971	0.956633	0.1227	0.239778	no
XLOC_000101	LOC105376736	chr1:11126669-11162162	SJGBM2-10Gy	SJGBM2	0.331191	0.23868	-0.472584	0	1	1	no
XLOC_000102	MTOR-AS1	chr1:11166587-11322608	SJGBM2-10Gy	SJGBM2	0	0.125687	inf	0	1	1	no
XLOC_000103	ANGPTL7	chr1:11166587-11322608	SJGBM2-10Gy	SJGBM2	0	0.00448088	inf	0	1	1	no
XLOC_000104	UBIAD1	chr1:11333254-11359628	SJGBM2-10Gy	SJGBM2	22.7738	23.4629	0.0430054	0.0866842	0.8801	0.934547	no
XLOC_000105	DISP3	chr1:11539294-11597640	SJGBM2-10Gy	SJGBM2	0	0.00544806	inf	0	1	1	no
XLOC_000106	LINC01647	chr1:11669587-11673411	SJGBM2-10Gy	SJGBM2	0	0.0261871	inf	0	1	1	no
XLOC_000107	FBXO44	chr1:11708417-11723384	SJGBM2-10Gy	SJGBM2	9.70854	5.34577	-0.860858	-1.86609	0.0011	0.00432984	yes
XLOC_000108	FBXO6	chr1:11724149-11780336	SJGBM2-10Gy	SJGBM2	3.64026	3.93206	0.111242	0.0773993	0.91115	0.952178	no
XLOC_000109	DRAXIN	chr1:11724149-11780336	SJGBM2-10Gy	SJGBM2	8.1456	13.1765	0.693872	0.543529	0.37715	0.541628	no
XLOC_000110	AGTRAP	chr1:11796141-11810828	SJGBM2-10Gy	SJGBM2	35.5348	25.3001	-0.490092	-1.00432	0.08115	0.174087	no
XLOC_000111	C1orf167	chr1:11822249-11907911	SJGBM2-10Gy	SJGBM2	0.262808	0.0793225	-1.7282	0	1	1	no
XLOC_000112	CLCN6	chr1:11822249-11907911	SJGBM2-10Gy	SJGBM2	9.27459	9.93617	0.0994063	0.187272	0.74605	0.850787	no
XLOC_000113	PLOD1	chr1:11994723-12035599	SJGBM2-10Gy	SJGBM2	100.348	95.9502	-0.0646532	-0.0931542	0.8686	0.927797	no
XLOC_000114	MFN2	chr1:12040014-12073572	SJGBM2-10Gy	SJGBM2	26.8596	22.6936	-0.243153	-0.543488	0.34285	0.504581	no
XLOC_000115	MIIP	chr1:12079298-12092556	SJGBM2-10Gy	SJGBM2	12.6067	11.146	-0.177674	-0.41194	0.48155	0.643364	no
XLOC_000116	MIR6729	chr1:12079298-12092556	SJGBM2-10Gy	SJGBM2	0	0	0	0	1	1	no
XLOC_000117	TNFRSF8	chr1:12123433-12204271	SJGBM2-10Gy	SJGBM2	1.06287	3.00837	1.50102	2.77605	5e-05	0.000252441	yes
XLOC_000118	TNFRSF1B	chr1:12226998-12269277	SJGBM2-10Gy	SJGBM2	2.31368	3.81698	0.722241	5.18264e-05	0.3568	0.51991	no
XLOC_000119	MIR4632	chr1:12226998-12269277	SJGBM2-10Gy	SJGBM2	0	0	0	0	1	1	no
XLOC_000120	VPS13D	chr1:12290050-12572099	SJGBM2-10Gy	SJGBM2	1.91926	2.66129	0.471575	1.11198	0.0543	0.126209	no
XLOC_000121	SNORA59A	chr1:12290050-12572099	SJGBM2-10Gy	SJGBM2	0	0	0	0	1	1	no
XLOC_000122	AADACL4	chr1:12704565-12727097	SJGBM2-10Gy	SJGBM2	0	0	0	0	1	1	no
XLOC_000123	AADACL3	chr1:12776117-12788726	SJGBM2-10Gy	SJGBM2	0	0	0	0	1	1	no
XLOC_000124	C1orf158	chr1:12806133-12821102	SJGBM2-10Gy	SJGBM2	0.0145391	0.0236667	0.702924	0	1	1	no
XLOC_000125	PRAMEF12	chr1:12834990-12838048	SJGBM2-10Gy	SJGBM2	0	0	0	0	1	1	no
XLOC_000126	PRAMEF1	chr1:12851545-12856777	SJGBM2-10Gy	SJGBM2	0	0	0	0	1	1	no
XLOC_000127	PRAMEF2	chr1:12916940-12921764	SJGBM2-10Gy	SJGBM2	0	0.00662376	inf	0	1	1	no
XLOC_000128	PRAMEF7	chr1:12976466-12980300	SJGBM2-10Gy	SJGBM2	0	0	0	0	1	1	no
XLOC_000129	PRAMEF18	chr1:13035498-13039011	SJGBM2-10Gy	SJGBM2	0	0	0	0	1	1	no
XLOC_000130	PRAMEF34P	chr1:13194517-13199727	SJGBM2-10Gy	SJGBM2	0	0	0	0	1	1	no
XLOC_000131	PRAMEF27,PRAMEF5	chr1:13328195-13698405	SJGBM2-10Gy	SJGBM2	0	0	0	0	1	1	no
XLOC_000132	PRAMEF10	chr1:13328195-13698405	SJGBM2-10Gy	SJGBM2	0	0	0	0	1	1	no
XLOC_000133	PRAMEF15,PRAMEF27	chr1:13328195-13698405	SJGBM2-10Gy	SJGBM2	0	0	0	0	1	1	no
XLOC_000134	PRAMEF17	chr1:13328195-13698405	SJGBM2-10Gy	SJGBM2	0	0	0	0	1	1	no
XLOC_000135	PRAMEF20	chr1:13328195-13698405	SJGBM2-10Gy	SJGBM2	0	0	0	0	1	1	no
XLOC_000136	PRAMEF10	chr1:13328195-13698405	SJGBM2-10Gy	SJGBM2	0	0	0	0	1	1	no
XLOC_000137	PRAMEF15,PRAMEF27	chr1:13328195-13698405	SJGBM2-10Gy	SJGBM2	0	0	0	0	1	1	no
XLOC_000138	PRAMEF17	chr1:13716091-13719089	SJGBM2-10Gy	SJGBM2	0	0	0	0	1	1	no
XLOC_000139	PRAMEF20	chr1:13736906-13747803	SJGBM2-10Gy	SJGBM2	0	0	0	0	1	1	no
XLOC_000140	PDPN	chr1:13910251-13944452	SJGBM2-10Gy	SJGBM2	1.40656	11.5969	3.0435	5.63188	5e-05	0.000252441	yes
XLOC_000141	PRDM2	chr1:14026405-14151574	SJGBM2-10Gy	SJGBM2	7.94607	9.70428	0.288379	0.667068	0.2496	0.398073	no
XLOC_000142	-	chr1:14219692-14670576	SJGBM2-10Gy	SJGBM2	0	0.0941986	inf	0	1	1	no
XLOC_000143	-	chr1:14858347-14859122	SJGBM2-10Gy	SJGBM2	0	0	0	0	1	1	no
XLOC_000144	KAZN	chr1:14925192-15478960	SJGBM2-10Gy	SJGBM2	4.52337	3.29039	-0.459139	-1.00726	0.11025	0.221162	no
XLOC_000145	TMEM51	chr1:15478989-15546976	SJGBM2-10Gy	SJGBM2	19.109	15.2388	-0.326501	-0.768759	0.2491	0.397635	no
XLOC_000146	EFHD2,FHAD1	chr1:15562984-15756839	SJGBM2-10Gy	SJGBM2	81.246	57.254	-0.504922	-1.03151	0.0723	0.158834	no
XLOC_000147	CTRC	chr1:15764937-15773153	SJGBM2-10Gy	SJGBM2	0	0	0	0	1	1	no
XLOC_000148	CELA2A	chr1:15783222-15798586	SJGBM2-10Gy	SJGBM2	0	0	0	0	1	1	no
XLOC_000149	CELA2B	chr1:15802595-15851285	SJGBM2-10Gy	SJGBM2	0	0	0	0	1	1	no
XLOC_000150	DNAJC16	chr1:15853307-15911724	SJGBM2-10Gy	SJGBM2	9.91208	11.1629	0.171453	0.345705	0.5724	0.722459	no
XLOC_000151	DDI2,RSC1A1	chr1:15943939-15995596	SJGBM2-10Gy	SJGBM2	5.20849	6.59831	0.341233	0.58661	0.3006	0.457316	no
XLOC_000152	PLEKHM2	chr1:16010797-16061264	SJGBM2-10Gy	SJGBM2	16.1254	13.4098	-0.266051	-0.618438	0.283	0.437159	no
XLOC_000153	SLC25A34	chr1:16062808-16067887	SJGBM2-10Gy	SJGBM2	0.471999	0.362153	-0.382185	-0.570829	0.32535	0.485218	no
XLOC_000154	TMEM82	chr1:16068986-16074292	SJGBM2-10Gy	SJGBM2	0	0.00919221	inf	0	1	1	no
XLOC_000155	FBLIM1	chr1:16083153-16113089	SJGBM2-10Gy	SJGBM2	19.4415	13.8856	-0.485554	-1.11627	0.05245	0.122792	no
XLOC_000156	UQCRHL	chr1:16127051-16136872	SJGBM2-10Gy	SJGBM2	0.0587151	0.316441	2.43013	0	1	1	no
XLOC_000157	SPEN	chr1:16154766-16302627	SJGBM2-10Gy	SJGBM2	10.9335	12.7536	0.222139	0.388406	0.51025	0.668802	no
XLOC_000158	MIR5096	chr1:16154766-16302627	SJGBM2-10Gy	SJGBM2	0	0	0	0	1	1	no
XLOC_000159	C1orf64	chr1:16330730-16333190	SJGBM2-10Gy	SJGBM2	0	0	0	0	1	1	no
XLOC_000160	CLCNKA	chr1:16348485-16360545	SJGBM2-10Gy	SJGBM2	0.258962	0.133613	-0.954682	0	1	1	no
XLOC_000161	CLCNKB	chr1:16361768-16400421	SJGBM2-10Gy	SJGBM2	0.923475	0.880021	-0.0695361	-0.0445094	0.94265	0.969015	no
XLOC_000162	SZRD1	chr1:16693524-16724643	SJGBM2-10Gy	SJGBM2	69.5957	66.4985	-0.0656765	-0.124209	0.8318	0.905362	no
XLOC_000163	NECAP2	chr1:16767166-16786971	SJGBM2-10Gy	SJGBM2	25.6413	24.9223	-0.041031	-0.0965303	0.86585	0.92611	no
XLOC_000164	-	chr1:16847172-16848235	SJGBM2-10Gy	SJGBM2	0.74229	0.478719	-0.632805	-1.01453	0.3294	0.489699	no
XLOC_000165	FAM231B	chr1:16865218-16866530	SJGBM2-10Gy	SJGBM2	0.0240624	0	#NAME?	0	1	1	no
XLOC_000166	MIR3675	chr1:16875408-16875482	SJGBM2-10Gy	SJGBM2	0	0	0	0	1	1	no
XLOC_000167	MST1P2	chr1:16944682-16976915	SJGBM2-10Gy	SJGBM2	0.365239	0.462826	0.341627	0.105753	0.8472	0.915032	no
XLOC_000168	FAM231C	chr1:16999497-17000152	SJGBM2-10Gy	SJGBM2	0	0	0	0	1	1	no
XLOC_000169	MIR3675	chr1:17007749-17007823	SJGBM2-10Gy	SJGBM2	0	0	0	0	1	1	no
XLOC_000170	-	chr1:17009708-17046652	SJGBM2-10Gy	SJGBM2	0.046143	0.0125923	-1.87357	0	1	1	no
XLOC_000171	CROCC	chr1:17076801-17300031	SJGBM2-10Gy	SJGBM2	26.4977	34.275	0.37129	0.746213	0.19415	0.3371	no
XLOC_000172	LOC440570	chr1:17076801-17300031	SJGBM2-10Gy	SJGBM2	0.402417	0.311702	-0.368525	-0.0506859	0.8986	0.944835	no
XLOC_000173	-	chr1:17516268-17519663	SJGBM2-10Gy	SJGBM2	0	0.10217	inf	0	1	1	no
XLOC_000174	PADI1	chr1:17531620-17572501	SJGBM2-10Gy	SJGBM2	0.0526412	0.0617741	0.230811	0	1	1	no
XLOC_000175	PADI3	chr1:17575592-17610727	SJGBM2-10Gy	SJGBM2	0.0970114	0.0211179	-2.19969	0	1	1	no
XLOC_000176	MIR3972	chr1:17575592-17610727	SJGBM2-10Gy	SJGBM2	0	0	0	0	1	1	no
XLOC_000177	PADI4	chr1:17634689-17690495	SJGBM2-10Gy	SJGBM2	0.00485213	0	#NAME?	0	1	1	no
XLOC_000178	PADI6	chr1:17698690-17728195	SJGBM2-10Gy	SJGBM2	0	0.00514872	inf	0	1	1	no
XLOC_000179	RCC2	chr1:17733250-17768224	SJGBM2-10Gy	SJGBM2	2.01461	2.67925	0.411326	0.227122	0.70155	0.819793	no
XLOC_000180	ARHGEF10L	chr1:17866220-18024370	SJGBM2-10Gy	SJGBM2	6.47674	7.36144	0.184719	0.433523	0.4449	0.609268	no
XLOC_000181	ACTL8	chr1:18081807-18153558	SJGBM2-10Gy	SJGBM2	4.99674	2.842	-0.81408	-1.79764	0.0017	0.00640641	yes
XLOC_000182	LINC01654	chr1:18392150-18400905	SJGBM2-10Gy	SJGBM2	0	0	0	0	1	1	no
XLOC_000183	IGSF21	chr1:18434239-18704977	SJGBM2-10Gy	SJGBM2	0	0	0	0	1	1	no
XLOC_000184	KLHDC7A	chr1:18807423-18812480	SJGBM2-10Gy	SJGBM2	0	0.00275163	inf	0	1	1	no
XLOC_000185	PAX7	chr1:18957499-19075360	SJGBM2-10Gy	SJGBM2	0.338524	0.024624	-3.78112	-2.23224	0.095	0.197433	no
XLOC_000186	IFFO2	chr1:19230773-19283188	SJGBM2-10Gy	SJGBM2	0.621796	0	#NAME?	0	1	1	no
XLOC_000187	LOC101927895	chr1:19399689-19586622	SJGBM2-10Gy	SJGBM2	1.12628	1.31663	0.225289	0.00694005	0.2582	0.407763	no
XLOC_000188	MRTO4	chr1:19399689-19586622	SJGBM2-10Gy	SJGBM2	45.7459	43.0684	-0.0870114	-0.0437163	0.93655	0.965667	no
XLOC_000189	PQLC2	chr1:19591526-19660906	SJGBM2-10Gy	SJGBM2	22.4876	17.6544	-0.3491	-0.379781	0.5404	0.695132	no
XLOC_000190	MINOS1,MINOS1-NBL1,NBL1	chr1:19923470-19984949	SJGBM2-10Gy	SJGBM2	47.1195	38.1022	-0.30645	-0.616356	0.2973	0.453489	no
XLOC_000191	RPS14P3	chr1:19923470-19984949	SJGBM2-10Gy	SJGBM2	0.990701	1.02715	0.052131	0.0117962	0.9627	0.979634	no
XLOC_000192	HTR6	chr1:19991779-20007459	SJGBM2-10Gy	SJGBM2	0.0884362	0.0317936	-1.4759	0	1	1	no
XLOC_000193	OTUD3	chr1:20208866-20239437	SJGBM2-10Gy	SJGBM2	2.8922	5.27291	0.866431	2.032	0.0002	0.000919171	yes
XLOC_000194	PLA2G5	chr1:20396700-20418394	SJGBM2-10Gy	SJGBM2	0	0	0	0	1	1	no
XLOC_000195	PLA2G2F	chr1:20465822-20476879	SJGBM2-10Gy	SJGBM2	0	0	0	0	1	1	no
XLOC_000196	UBXN10	chr1:20510735-20522541	SJGBM2-10Gy	SJGBM2	0	0	0	0	1	1	no
XLOC_000197	VWA5B1	chr1:20617411-20681387	SJGBM2-10Gy	SJGBM2	0	0	0	0	1	1	no
XLOC_000198	LINC01141	chr1:20686293-20755287	SJGBM2-10Gy	SJGBM2	0.0454618	0.0199641	-1.18725	0	1	1	no
XLOC_000199	FAM43B	chr1:20870560-20881513	SJGBM2-10Gy	SJGBM2	0.923164	1.33676	0.534085	0.979668	0.08895	0.187292	no
XLOC_000200	CDA	chr1:20915443-20945400	SJGBM2-10Gy	SJGBM2	0.757224	0.557266	-0.442354	-0.331992	0.4652	0.628201	no
XLOC_000201	PINK1	chr1:20959947-20988119	SJGBM2-10Gy	SJGBM2	26.4884	18.455	-0.521349	-0.228278	0.6604	0.789761	no
XLOC_000202	KIF17	chr1:20990506-21044510	SJGBM2-10Gy	SJGBM2	0.0692082	0.102395	0.565128	0	1	1	no
XLOC_000203	LOC100506801	chr1:21543737-21672034	SJGBM2-10Gy	SJGBM2	0.134778	0.118691	-0.183384	0	1	1	no
XLOC_000204	NBPF3	chr1:21766582-21811393	SJGBM2-10Gy	SJGBM2	2.30038	1.87082	-0.298201	-0.430551	0.52455	0.681563	no
XLOC_000205	ALPL	chr1:21835241-21904905	SJGBM2-10Gy	SJGBM2	19.9823	17.9253	-0.156724	-0.304608	0.58815	0.735434	no
XLOC_000206	LDLRAD2	chr1:22138757-22263794	SJGBM2-10Gy	SJGBM2	0.150783	0.250055	0.729769	0	1	1	no
XLOC_000207	CELA3B	chr1:22303386-22315847	SJGBM2-10Gy	SJGBM2	0	0	0	0	1	1	no
XLOC_000208	CELA3A	chr1:22328148-22339035	SJGBM2-10Gy	SJGBM2	0	0	0	0	1	1	no
XLOC_000209	LINC00339	chr1:22350486-22357975	SJGBM2-10Gy	SJGBM2	6.55885	6.45943	-0.0220379	-0.0563425	0.93855	0.966721	no
XLOC_000210	CDC42	chr1:22379047-22419436	SJGBM2-10Gy	SJGBM2	26.1948	30.7814	0.23278	0.533328	0.3621	0.525804	no
XLOC_000211	MIR4418	chr1:22592731-22592793	SJGBM2-10Gy	SJGBM2	0	0	0	0	1	1	no
XLOC_000212	ZBTB40	chr1:22755415-22857650	SJGBM2-10Gy	SJGBM2	3.50523	4.47851	0.353509	0.837984	0.1404	0.264577	no
XLOC_000213	EPHA8	chr1:22889994-22930087	SJGBM2-10Gy	SJGBM2	0.0218182	0.148532	2.76718	0	1	1	no
XLOC_000214	C1QA	chr1:22962998-22966175	SJGBM2-10Gy	SJGBM2	0	0	0	0	1	1	no
XLOC_000215	C1QC	chr1:22970109-22974604	SJGBM2-10Gy	SJGBM2	0	0	0	0	1	1	no
XLOC_000216	C1QB	chr1:22979473-22988129	SJGBM2-10Gy	SJGBM2	0	0	0	0	1	1	no
XLOC_000217	EPHB2	chr1:23037330-23247993	SJGBM2-10Gy	SJGBM2	1.79814	4.86113	1.43479	2.76674	5e-05	0.000252441	yes
XLOC_000218	MIR4684	chr1:23037330-23247993	SJGBM2-10Gy	SJGBM2	0	0	0	0	1	1	no
XLOC_000219	KDM1A	chr1:23345773-23495621	SJGBM2-10Gy	SJGBM2	65.8939	62.6451	-0.072945	-0.148041	0.81485	0.894933	no
XLOC_000220	MIR3115	chr1:23345773-23495621	SJGBM2-10Gy	SJGBM2	0	0	0	0	1	1	no
XLOC_000221	ZNF436-AS1	chr1:23682737-23698536	SJGBM2-10Gy	SJGBM2	1.39563	1.84061	0.399269	0.310966	0.5785	0.727492	no
XLOC_000222	LOC101928163	chr1:23832164-23857775	SJGBM2-10Gy	SJGBM2	0.0163613	0	#NAME?	0	1	1	no
XLOC_000223	MDS2	chr1:23953823-23967058	SJGBM2-10Gy	SJGBM2	0	0	0	0	1	1	no
XLOC_000224	RPL11	chr1:24018268-24022915	SJGBM2-10Gy	SJGBM2	1474.4	1301.41	-0.180047	-0.310635	0.59495	0.740633	no
XLOC_000225	ELOA	chr1:24069855-24104787	SJGBM2-10Gy	SJGBM2	25.5763	27.9896	0.130083	0.282933	0.62165	0.760823	no
XLOC_000226	PITHD1	chr1:24104875-24114722	SJGBM2-10Gy	SJGBM2	57.5136	34.9496	-0.718627	-1.96929	0.00385	0.0132574	yes
XLOC_000227	LYPLA2	chr1:24115160-24127300	SJGBM2-10Gy	SJGBM2	25.1215	16.5033	-0.606162	-1.03056	0.14715	0.273925	no
XLOC_000228	MIR378F	chr1:24255559-24255637	SJGBM2-10Gy	SJGBM2	0	0	0	0	1	1	no
XLOC_000229	PNRC2	chr1:24286300-24289949	SJGBM2-10Gy	SJGBM2	1.18829	1.41049	0.247307	0.553759	0.3901	0.554515	no
XLOC_000230	LOC284632	chr1:24526729-24538180	SJGBM2-10Gy	SJGBM2	0.0533313	0.0237377	-1.1678	0	1	1	no
XLOC_000231	GRHL3	chr1:24645811-24801608	SJGBM2-10Gy	SJGBM2	0.0685715	0.0491459	-0.480539	0	1	1	no
XLOC_000232	NIPAL3	chr1:24645811-24801608	SJGBM2-10Gy	SJGBM2	16.2835	11.7017	-0.476693	-0.695962	0.23395	0.38279	no
XLOC_000233	RCAN3	chr1:24822743-24864121	SJGBM2-10Gy	SJGBM2	2.01632	2.35941	0.226699	0.482873	0.3881	0.552586	no
XLOC_000234	NCMAP	chr1:24882566-24935818	SJGBM2-10Gy	SJGBM2	0.385567	0.00241723	-7.31748	-1.48947	0.12625	0.244598	no
XLOC_000235	SRRM1	chr1:24969311-24999772	SJGBM2-10Gy	SJGBM2	29.8586	39.4211	0.400824	0.857669	0.1343	0.255926	no
XLOC_000236	CLIC4	chr1:25071623-25171868	SJGBM2-10Gy	SJGBM2	59.3813	94.6398	0.672438	1.29718	0.0226	0.061367	no
XLOC_000237	MIR4425	chr1:25349993-25350077	SJGBM2-10Gy	SJGBM2	0	0	0	0	1	1	no
XLOC_000238	-	chr1:25408955-25412536	SJGBM2-10Gy	SJGBM2	0.0437736	0	#NAME?	0	1	1	no
XLOC_000239	TMEM50A	chr1:25565412-25756681	SJGBM2-10Gy	SJGBM2	39.419	39.5449	0.00460291	0.00699106	0.99035	0.994838	no
XLOC_000240	RHD	chr1:25565412-25756681	SJGBM2-10Gy	SJGBM2	0.0230493	0.0516173	1.16313	0	1	1	no
XLOC_000241	TMEM57	chr1:25756785-25826698	SJGBM2-10Gy	SJGBM2	27.6143	25.0103	-0.142894	-0.258048	0.6465	0.77916	no
XLOC_000242	LDLRAP1	chr1:25870040-25908142	SJGBM2-10Gy	SJGBM2	7.35549	7.29818	-0.0112847	-0.0266496	0.96435	0.980536	no
XLOC_000243	MAN1C1	chr1:25943261-26112698	SJGBM2-10Gy	SJGBM2	17.6976	11.35	-0.640856	-1.239	0.03415	0.0869367	no
XLOC_000244	SELENON	chr1:26126666-26186054	SJGBM2-10Gy	SJGBM2	65.2623	70.6542	0.114526	0.171044	0.79075	0.879911	no
XLOC_000245	MTFR1L	chr1:26126666-26186054	SJGBM2-10Gy	SJGBM2	14.7478	10.5185	-0.487571	-0.180083	0.73235	0.84158	no
XLOC_000246	PAQR7	chr1:26186062-26202446	SJGBM2-10Gy	SJGBM2	1.12368	0.295466	-1.92717	-0.486988	0.2326	0.381212	no
XLOC_000247	EXTL1	chr1:26348270-26362954	SJGBM2-10Gy	SJGBM2	0.170442	0.10981	-0.634271	0	1	1	no
XLOC_000248	PDIK1L	chr1:26437554-26452039	SJGBM2-10Gy	SJGBM2	1.68504	3.06042	0.860945	1.92811	0.0007	0.00288503	yes
XLOC_000249	FAM110D	chr1:26485510-26489775	SJGBM2-10Gy	SJGBM2	0.387118	0.962406	1.31387	1.58537	0.0151	0.0433925	yes
XLOC_000250	CNKSR1,ZNF593	chr1:26496339-26516376	SJGBM2-10Gy	SJGBM2	84.4815	44.5411	-0.923497	-3.15661	0.0023	0.00841133	yes
XLOC_000251	CATSPER4	chr1:26517118-26529033	SJGBM2-10Gy	SJGBM2	0.0134017	0.0290098	1.11412	0	1	1	no
XLOC_000252	LOC101928303	chr1:26551810-26556331	SJGBM2-10Gy	SJGBM2	0.0358697	0	#NAME?	0	1	1	no
XLOC_012693	ALDH3A1	chr17:19641297-19651746	SJGBM2-10Gy	SJGBM2	0.260702	0.171099	-0.607575	0	1	1	no
XLOC_000254	CD52	chr1:26608772-26647014	SJGBM2-10Gy	SJGBM2	0.328361	0.253386	-0.373945	0	1	1	no
XLOC_000255	LIN28A	chr1:26737258-26756219	SJGBM2-10Gy	SJGBM2	0.0297026	0.0388449	0.387138	0	1	1	no
XLOC_000256	DHDDS,HMGN2	chr1:26758772-26803322	SJGBM2-10Gy	SJGBM2	60.8524	56.8588	-0.0979317	-0.194411	0.7398	0.846687	no
XLOC_000257	RPS6KA1	chr1:26856248-26901520	SJGBM2-10Gy	SJGBM2	9.18959	8.61122	-0.0937822	-0.222361	0.7002	0.818952	no
XLOC_000258	MIR1976	chr1:26856248-26901520	SJGBM2-10Gy	SJGBM2	0	0	0	0	1	1	no
XLOC_000259	ARID1A	chr1:27018183-27108601	SJGBM2-10Gy	SJGBM2	17.7846	20.3534	0.194638	0.417683	0.4661	0.628995	no
XLOC_000260	PIGV	chr1:27113583-27124930	SJGBM2-10Gy	SJGBM2	4.52757	3.62516	-0.320693	-0.648459	0.25985	0.409773	no
XLOC_000261	ZDHHC18	chr1:27153200-27182211	SJGBM2-10Gy	SJGBM2	10.1618	10.1524	-0.00132567	-0.00313133	0.9959	0.997615	no
XLOC_000262	SFN	chr1:27189632-27190947	SJGBM2-10Gy	SJGBM2	0.0953561	0.130269	0.4501	0	1	1	no
XLOC_000263	NUDC	chr1:27248212-27273362	SJGBM2-10Gy	SJGBM2	170.087	158.779	-0.0992487	-0.236436	0.72145	0.833833	no
XLOC_000264	TRNP1	chr1:27320066-27328024	SJGBM2-10Gy	SJGBM2	21.2007	20.096	-0.0771987	-0.177461	0.75605	0.857385	no
XLOC_000265	WDTC1	chr1:27561006-27635124	SJGBM2-10Gy	SJGBM2	14.1719	12.0736	-0.231181	-0.520651	0.36295	0.526636	no
XLOC_000266	TMEM222	chr1:27648635-27662891	SJGBM2-10Gy	SJGBM2	23.1077	22.4223	-0.0434391	-0.119196	0.8595	0.922191	no
XLOC_000267	ACTG1P20	chr1:27648635-27662891	SJGBM2-10Gy	SJGBM2	0.437286	0.399438	-0.130604	-0.0525275	0.93205	0.963327	no
XLOC_000268	SYTL1	chr1:27668444-27680425	SJGBM2-10Gy	SJGBM2	9.25387	5.42113	-0.771464	-1.74341	0.0023	0.00841133	yes
XLOC_000269	GPR3	chr1:27719119-27723071	SJGBM2-10Gy	SJGBM2	11.0693	7.86083	-0.493809	-1.05641	0.068	0.151266	no
XLOC_000270	FAM76A	chr1:28052451-28089565	SJGBM2-10Gy	SJGBM2	2.73183	3.18645	0.222086	0.447485	0.42405	0.588698	no
XLOC_000271	STX12	chr1:28099680-28150963	SJGBM2-10Gy	SJGBM2	13.5294	13.6708	0.014994	0.0338088	0.9569	0.976385	no
XLOC_000272	PPP1R8	chr1:28157251-28178183	SJGBM2-10Gy	SJGBM2	23.3668	26.8561	0.200786	0.457364	0.4222	0.586789	no
XLOC_000273	SCARNA1	chr1:28157251-28178183	SJGBM2-10Gy	SJGBM2	31.0012	0	#NAME?	0	1	1	no
XLOC_000274	THEMIS2	chr1:28199053-28213196	SJGBM2-10Gy	SJGBM2	0.426286	0.377662	-0.174729	-0.20883	0.7013	0.819656	no
XLOC_000275	SMPDL3B	chr1:28261465-28285668	SJGBM2-10Gy	SJGBM2	4.61556	3.56478	-0.372691	-0.700375	0.2234	0.371435	no
XLOC_000276	XKR8	chr1:28285972-28294607	SJGBM2-10Gy	SJGBM2	4.66216	2.68114	-0.798155	-1.86721	0.0038	0.0131026	yes
XLOC_000277	ATPIF1	chr1:28562601-28564616	SJGBM2-10Gy	SJGBM2	209.361	123.184	-0.765181	-1.52508	0.0091	0.0280607	yes
XLOC_000278	SESN2	chr1:28585962-28609002	SJGBM2-10Gy	SJGBM2	36.0438	26.3294	-0.453077	-0.984816	0.0854	0.181347	no
XLOC_000279	MED18	chr1:28655512-28662478	SJGBM2-10Gy	SJGBM2	2.68855	3.81648	0.505414	1.09735	0.0567	0.130736	no
XLOC_000280	PHACTR4	chr1:28696064-28826881	SJGBM2-10Gy	SJGBM2	7.62944	9.0055	0.239228	0.556439	0.3301	0.490393	no
XLOC_000281	RCC1	chr1:28832454-28865708	SJGBM2-10Gy	SJGBM2	93.3886	106.879	0.194666	0.479488	0.4929	0.653424	no
XLOC_000282	TRNAU1AP	chr1:28879257-28912248	SJGBM2-10Gy	SJGBM2	7.05963	6.11257	-0.207814	-0.250268	0.663	0.791511	no
XLOC_000283	RAB42	chr1:28918711-28922638	SJGBM2-10Gy	SJGBM2	0.167868	0.373992	1.15568	1.31971	0.0368	0.0923137	no
XLOC_000284	LINC01715,RNU11	chr1:28929608-28975695	SJGBM2-10Gy	SJGBM2	9.87265	3.88503	-1.34551	-1.08611	0.05115	0.120353	no
XLOC_000285	GMEB1	chr1:28994951-29045870	SJGBM2-10Gy	SJGBM2	3.01637	3.37395	0.161622	0.32986	0.5628	0.714474	no
XLOC_000286	YTHDF2	chr1:29063132-29096366	SJGBM2-10Gy	SJGBM2	32.5211	29.5294	-0.139224	-0.313245	0.58555	0.733326	no
XLOC_000287	OPRD1	chr1:29138653-29190969	SJGBM2-10Gy	SJGBM2	0.0424735	0.147146	1.79261	0	1	1	no
XLOC_000288	EPB41	chr1:29213388-29450855	SJGBM2-10Gy	SJGBM2	9.17921	12.6187	0.459119	0.794194	0.167	0.301009	no
XLOC_000289	PTPRU	chr1:29563003-29653325	SJGBM2-10Gy	SJGBM2	32.4608	26.3526	-0.300749	-0.528088	0.36045	0.524009	no
XLOC_000290	-	chr1:30050799-30159278	SJGBM2-10Gy	SJGBM2	0.816559	0	#NAME?	0	1	1	no
XLOC_000291	MATN1-AS1	chr1:31184123-31199693	SJGBM2-10Gy	SJGBM2	0.799577	0.966506	0.273541	0.445729	0.4543	0.618074	no
XLOC_000292	LINC01778	chr1:31297498-31307131	SJGBM2-10Gy	SJGBM2	0.0877691	0	#NAME?	0	1	1	no
XLOC_000293	SDC3	chr1:31342312-31381480	SJGBM2-10Gy	SJGBM2	4.48251	2.7145	-0.723621	-0.258768	0.73125	0.840775	no
XLOC_000294	ZCCHC17	chr1:31769809-31846607	SJGBM2-10Gy	SJGBM2	15.3769	18.9683	0.302832	0.762163	0.2659	0.416933	no
XLOC_000295	SERINC2	chr1:31882411-31907527	SJGBM2-10Gy	SJGBM2	2.37923	1.54775	-0.620316	-1.13204	0.04375	0.106025	no
XLOC_000296	LINC01225	chr1:31971838-31974167	SJGBM2-10Gy	SJGBM2	0	0	0	0	1	1	no
XLOC_000297	LINC01226	chr1:31984035-31989846	SJGBM2-10Gy	SJGBM2	0	0	0	0	1	1	no
XLOC_000298	TINAGL1	chr1:32042085-32053287	SJGBM2-10Gy	SJGBM2	0.0061435	0	#NAME?	0	1	1	no
XLOC_000299	HCRTR1	chr1:32083300-32092919	SJGBM2-10Gy	SJGBM2	0	0	0	0	1	1	no
XLOC_000300	-	chr1:32180961-32181702	SJGBM2-10Gy	SJGBM2	0.987622	0	#NAME?	#NAME?	5e-05	0.000252441	yes
XLOC_000301	KHDRBS1	chr1:32479294-32526460	SJGBM2-10Gy	SJGBM2	89.0097	98.2861	0.143024	0.291382	0.61925	0.759136	no
XLOC_000302	TMEM39B	chr1:32537631-32568467	SJGBM2-10Gy	SJGBM2	24.956	20.469	-0.285946	-0.54038	0.35715	0.520213	no
XLOC_000303	MIR5585	chr1:32537631-32568467	SJGBM2-10Gy	SJGBM2	0	0	0	0	1	1	no
XLOC_000304	KPNA6	chr1:32573447-32642276	SJGBM2-10Gy	SJGBM2	13.6679	17.1909	0.330853	0.735362	0.2004	0.34517	no
XLOC_000305	CCDC28B,DCDC2B,IQCC,TXLNA	chr1:32644897-32714461	SJGBM2-10Gy	SJGBM2	41.5034	37.0968	-0.161936	-0.113162	0.8295	0.904073	no
XLOC_000306	EIF3I	chr1:32644897-32714461	SJGBM2-10Gy	SJGBM2	317.856	206.721	-0.620687	-0.886696	0.1329	0.253894	no
XLOC_000307	FAM167B	chr1:32644897-32714461	SJGBM2-10Gy	SJGBM2	1.83316	1.2061	-0.603987	-0.0540526	0.8372	0.908798	no
XLOC_000308	LCK	chr1:32716839-32751768	SJGBM2-10Gy	SJGBM2	0.0204783	0	#NAME?	0	1	1	no
XLOC_000309	HDAC1	chr1:32757526-32801840	SJGBM2-10Gy	SJGBM2	39.6186	46.6766	0.236521	0.280686	0.6625	0.791181	no
XLOC_000310	TSSK3	chr1:32817301-32860062	SJGBM2-10Gy	SJGBM2	0.0782721	0	#NAME?	0	1	1	no
XLOC_000311	ZBTB8B	chr1:32930657-32953459	SJGBM2-10Gy	SJGBM2	0.138554	0.0694354	-0.996707	0	1	1	no
XLOC_000312	ZBTB8A	chr1:33004745-33071551	SJGBM2-10Gy	SJGBM2	1.351	2.06302	0.610728	1.37063	0.0193	0.0536288	no
XLOC_000313	RBBP4	chr1:33086423-33169247	SJGBM2-10Gy	SJGBM2	21.1937	23.5491	0.152037	0.31073	0.59125	0.737718	no
XLOC_000314	KIAA1522	chr1:33207116-33324603	SJGBM2-10Gy	SJGBM2	2.69419	3.62998	0.430109	0.109051	0.83995	0.910564	no
XLOC_000315	S100PBP	chr1:33207116-33324603	SJGBM2-10Gy	SJGBM2	5.94186	8.01603	0.431972	0.16956	0.77805	0.871428	no
XLOC_000316	HPCA	chr1:33352097-33367093	SJGBM2-10Gy	SJGBM2	0.077191	0.202146	1.3889	0	1	1	no
XLOC_000317	AZIN2	chr1:33546713-33586283	SJGBM2-10Gy	SJGBM2	1.98119	1.05041	-0.915412	-1.67974	0.0006	0.00250886	yes
XLOC_000318	ZNF362	chr1:33722037-33766320	SJGBM2-10Gy	SJGBM2	5.66416	7.10648	0.327274	0.757589	0.18855	0.329851	no
XLOC_000319	LOC101929464	chr1:33772366-33896689	SJGBM2-10Gy	SJGBM2	0	0	0	0	1	1	no
XLOC_000320	ZSCAN20	chr1:33938231-33967286	SJGBM2-10Gy	SJGBM2	0.855986	1.18757	0.472349	0.954564	0.0974	0.20127	no
XLOC_000321	HMGB4	chr1:33978610-34631443	SJGBM2-10Gy	SJGBM2	0	0	0	0	1	1	no
XLOC_000322	CSMD2-AS1	chr1:33978610-34631443	SJGBM2-10Gy	SJGBM2	0	0.00834372	inf	0	1	1	no
XLOC_000323	C1orf94	chr1:34632320-34684731	SJGBM2-10Gy	SJGBM2	5.44271	1.35571	-2.00528	-3.56971	5e-05	0.000252441	yes
XLOC_000324	GJB5	chr1:35220647-35224113	SJGBM2-10Gy	SJGBM2	0.0320188	0.126766	1.98517	0	1	1	no
XLOC_000325	GJB4	chr1:35225341-35229325	SJGBM2-10Gy	SJGBM2	0.0299713	0.0274348	-0.127578	0	1	1	no
XLOC_000326	GJB3	chr1:35246789-35251967	SJGBM2-10Gy	SJGBM2	0.373991	0.213223	-0.810638	-1.00149	0.0847	0.180143	no
XLOC_000327	GJA4	chr1:35258598-35261348	SJGBM2-10Gy	SJGBM2	0.0413027	0.0528914	0.356798	0	1	1	no
XLOC_000328	ZMYM1	chr1:35525386-35595425	SJGBM2-10Gy	SJGBM2	3.50829	5.9689	0.766699	1.51179	0.0085	0.0264481	yes
XLOC_000329	ZMYM4	chr1:35733938-35887545	SJGBM2-10Gy	SJGBM2	13.7239	14.2765	0.0569506	0.12826	0.8198	0.898144	no
XLOC_000330	NCDN	chr1:36023392-36032778	SJGBM2-10Gy	SJGBM2	17.7938	13.9547	-0.35063	-0.79425	0.1625	0.295017	no
XLOC_000331	TFAP2E	chr1:36035380-36062447	SJGBM2-10Gy	SJGBM2	0.696719	0.675666	-0.044266	-0.0702364	0.9021	0.946914	no
XLOC_000332	AGO4	chr1:36235796-36323566	SJGBM2-10Gy	SJGBM2	2.68278	3.60727	0.427179	0.911476	0.1072	0.216551	no
XLOC_000333	AGO1,AGO3	chr1:36335408-36522310	SJGBM2-10Gy	SJGBM2	6.9803	7.15618	0.0358992	0.0665288	0.9064	0.949452	no
XLOC_000334	TEKT2	chr1:36549675-36553876	SJGBM2-10Gy	SJGBM2	0.989829	0.547574	-0.854126	-1.25778	0.033	0.0845206	no
XLOC_000335	ADPRHL2	chr1:36554452-36559533	SJGBM2-10Gy	SJGBM2	17.9067	15.3028	-0.226698	-0.537159	0.34565	0.507772	no
XLOC_000336	MAP7D1	chr1:36602169-36646451	SJGBM2-10Gy	SJGBM2	97.1101	80.2196	-0.275668	-0.497007	0.38545	0.549826	no
XLOC_000337	THRAP3	chr1:36690005-36770957	SJGBM2-10Gy	SJGBM2	46.0269	49.0458	0.0916517	0.191706	0.74165	0.84796	no
XLOC_011966	ALDH3A2	chr17:19551462-19580908	SJGBM2-10Gy	SJGBM2	10.711	8.04631	-0.412693	-0.942855	0.104	0.211604	no
XLOC_000339	MIR4255	chr1:37627163-37627235	SJGBM2-10Gy	SJGBM2	0	0	0	0	1	1	no
XLOC_000340	ZC3H12A	chr1:37917966-37949978	SJGBM2-10Gy	SJGBM2	1.70762	1.98109	0.214307	0.449031	0.44105	0.605556	no
XLOC_000341	MIR6732	chr1:37917966-37949978	SJGBM2-10Gy	SJGBM2	0	0	0	0	1	1	no
XLOC_000342	DNALI1	chr1:37999897-38061586	SJGBM2-10Gy	SJGBM2	15.9643	11.5114	-0.471783	-0.451974	0.48655	0.64762	no
XLOC_000343	CDCA8	chr1:38157989-38175391	SJGBM2-10Gy	SJGBM2	15.8118	17.6213	0.156314	0.370305	0.52235	0.679652	no
XLOC_000344	MANEAL	chr1:38259476-38325292	SJGBM2-10Gy	SJGBM2	6.79227	12.2629	0.852337	0.772333	0.26105	0.411292	no
XLOC_000345	C1orf122	chr1:38259476-38325292	SJGBM2-10Gy	SJGBM2	13.701	11.2195	-0.288275	-0.268482	0.7084	0.824533	no
XLOC_000346	UTP11	chr1:38477183-38490497	SJGBM2-10Gy	SJGBM2	54.0343	59.3751	0.135983	0.305904	0.59695	0.742188	no
XLOC_000347	MIR3659	chr1:38554902-38555001	SJGBM2-10Gy	SJGBM2	0	0	0	0	1	1	no
XLOC_000348	LINC01685	chr1:38940867-38942156	SJGBM2-10Gy	SJGBM2	0	0	0	0	1	1	no
XLOC_000349	LOC105378663,RHBDL2	chr1:39303868-39407514	SJGBM2-10Gy	SJGBM2	0.602787	0.206712	-1.54402	-0.288878	0.4354	0.599981	no
XLOC_000350	AKIRIN1	chr1:39456915-39471737	SJGBM2-10Gy	SJGBM2	27.2357	28.1025	0.0451959	0.101153	0.8597	0.922296	no
XLOC_000351	NDUFS5	chr1:39491966-39500308	SJGBM2-10Gy	SJGBM2	223.828	175.773	-0.348676	-0.792964	0.16735	0.301475	no
XLOC_000352	KIAA0754,MACF1	chr1:39549838-39952810	SJGBM2-10Gy	SJGBM2	33.5466	34.8027	0.053034	0.0839091	0.8837	0.936469	no
XLOC_000353	BMP8A	chr1:39957317-40025370	SJGBM2-10Gy	SJGBM2	0.13989	0.27024	0.949948	0	1	1	no
XLOC_000354	OXCT2P1	chr1:39957317-40025370	SJGBM2-10Gy	SJGBM2	0.0718775	0.159829	1.15292	0	1	1	no
XLOC_000355	LOC101929516	chr1:40026218-40042672	SJGBM2-10Gy	SJGBM2	0.0419238	0	#NAME?	0	1	1	no
XLOC_000356	PPIE	chr1:40204516-40270967	SJGBM2-10Gy	SJGBM2	23.506	22.1839	-0.0835216	-0.154665	0.83305	0.906114	no
XLOC_000357	LOC101929536	chr1:40204516-40270967	SJGBM2-10Gy	SJGBM2	0.57311	0.503966	-0.185487	-0.0475671	0.9376	0.966316	no
XLOC_000358	MFSD2A	chr1:40420783-40435640	SJGBM2-10Gy	SJGBM2	15.2777	13.3092	-0.198997	-0.383654	0.49875	0.658407	no
XLOC_000359	CAP1	chr1:40505312-40563142	SJGBM2-10Gy	SJGBM2	107.605	94.5737	-0.186235	-0.161506	0.7546	0.856359	no
XLOC_000360	RLF	chr1:40627040-40706595	SJGBM2-10Gy	SJGBM2	5.1398	5.81085	0.177037	0.418667	0.46295	0.626146	no
XLOC_000361	TMCO2	chr1:40713572-40717365	SJGBM2-10Gy	SJGBM2	0	0	0	0	1	1	no
XLOC_000362	ZMPSTE24	chr1:40723721-40759856	SJGBM2-10Gy	SJGBM2	60.6142	67.3166	0.151306	0.277266	0.65395	0.785086	no
XLOC_000363	SMAP2	chr1:40839377-40888998	SJGBM2-10Gy	SJGBM2	58.2605	34.5826	-0.752474	-1.64299	0.0043	0.014603	yes
XLOC_000364	ZFP69B	chr1:40915592-40939854	SJGBM2-10Gy	SJGBM2	1.74553	4.46981	1.35655	1.9618	0.00025	0.0011285	yes
XLOC_000365	ZFP69	chr1:40942472-40962339	SJGBM2-10Gy	SJGBM2	4.94281	4.63825	-0.0917509	-0.20223	0.7195	0.832367	no
XLOC_000366	EXO5	chr1:40974390-40984414	SJGBM2-10Gy	SJGBM2	7.00097	8.41329	0.265116	0.582867	0.3005	0.457199	no
XLOC_000367	ZNF684	chr1:40997232-41013841	SJGBM2-10Gy	SJGBM2	1.46815	1.84751	0.331585	0.66956	0.242	0.391401	no
XLOC_000368	NFYC	chr1:41153851-41237276	SJGBM2-10Gy	SJGBM2	27.9267	21.4364	-0.381579	-0.80842	0.1622	0.294596	no
XLOC_000369	MIR30E	chr1:41153851-41237276	SJGBM2-10Gy	SJGBM2	0	0	0	0	1	1	no
XLOC_000370	MIR30C1	chr1:41153851-41237276	SJGBM2-10Gy	SJGBM2	0	0	0	0	1	1	no
XLOC_000371	KCNQ4	chr1:41249447-41306124	SJGBM2-10Gy	SJGBM2	4.26231	5.5679	0.385497	0.879889	0.12715	0.245869	no
XLOC_000372	CTPS1	chr1:41444473-41708379	SJGBM2-10Gy	SJGBM2	31.3573	30.9554	-0.0186063	-0.0229418	0.96825	0.982662	no
XLOC_000373	FOXO6	chr1:41827602-41849263	SJGBM2-10Gy	SJGBM2	12.208	8.26747	-0.562307	-1.31808	0.022	0.0599783	no
XLOC_000374	GUCA2B	chr1:42619091-42621495	SJGBM2-10Gy	SJGBM2	0	0.0292808	inf	0	1	1	no
XLOC_000375	RIMKLA	chr1:42846467-42889900	SJGBM2-10Gy	SJGBM2	0.0259771	0.231861	3.15795	0	1	1	no
XLOC_000376	CCDC30,PPCS	chr1:42896000-43120335	SJGBM2-10Gy	SJGBM2	19.9806	14.234	-0.489256	-0.77575	0.16595	0.299487	no
XLOC_000377	PPIH,YBX1	chr1:43123810-43169474	SJGBM2-10Gy	SJGBM2	233.934	189.226	-0.305996	-0.521	0.40255	0.566914	no
XLOC_000378	C1orf50,TMEM269	chr1:43232817-43266451	SJGBM2-10Gy	SJGBM2	6.98594	5.41535	-0.367401	-0.700385	0.35185	0.514502	no
XLOC_000379	ERMAP	chr1:43272722-43312107	SJGBM2-10Gy	SJGBM2	1.28748	1.61568	0.327591	0.249379	0.68775	0.810005	no
XLOC_000380	ZNF691	chr1:43312243-43354463	SJGBM2-10Gy	SJGBM2	11.7899	9.5443	-0.304839	-0.554737	0.3322	0.49275	no
XLOC_000381	SLC2A1-AS1	chr1:43391045-43449029	SJGBM2-10Gy	SJGBM2	0.040353	0.175938	2.12432	0	1	1	no
XLOC_000382	FAM183A	chr1:43612572-43622067	SJGBM2-10Gy	SJGBM2	0.590542	0.364679	-0.695411	-0.577793	0.2997	0.456262	no
XLOC_000383	CFAP57	chr1:43629844-43720029	SJGBM2-10Gy	SJGBM2	0.11192	0.0596854	-0.907017	0	1	1	no
XLOC_000384	TMEM125	chr1:43735664-43739673	SJGBM2-10Gy	SJGBM2	0.00638131	0.00598394	-0.0927569	0	1	1	no
XLOC_000385	TIE1	chr1:43766565-43788781	SJGBM2-10Gy	SJGBM2	0.144429	0.385697	1.4171	1.85227	0.0024	0.008736	yes
XLOC_000386	MPL	chr1:43803474-43820135	SJGBM2-10Gy	SJGBM2	0.0416506	0.0255443	-0.705337	0	1	1	no
XLOC_000387	CDC20	chr1:43821430-43833745	SJGBM2-10Gy	SJGBM2	49.33	40.9015	-0.27031	-0.256158	0.6774	0.802173	no
XLOC_000388	SZT2	chr1:43855555-43921536	SJGBM2-10Gy	SJGBM2	2.69092	2.62277	-0.0370108	-0.0630989	0.91075	0.951971	no
XLOC_000389	MIR6735	chr1:43855555-43921536	SJGBM2-10Gy	SJGBM2	0	0	0	0	1	1	no
XLOC_000390	PTPRF	chr1:43991707-44089343	SJGBM2-10Gy	SJGBM2	35.8163	46.8402	0.387131	0.607044	0.2885	0.443562	no
XLOC_000391	KDM4A	chr1:44115763-44173012	SJGBM2-10Gy	SJGBM2	15.7969	17.3124	0.132162	0.312294	0.59945	0.744033	no
XLOC_000392	ST3GAL3	chr1:44173110-44396942	SJGBM2-10Gy	SJGBM2	7.32665	5.42772	-0.432806	-0.98676	0.07535	0.164065	no
XLOC_000393	MIR6079	chr1:44173110-44396942	SJGBM2-10Gy	SJGBM2	0	0	0	0	1	1	no
XLOC_000394	ARTN	chr1:44398268-44402912	SJGBM2-10Gy	SJGBM2	0.221558	0.120488	-0.878798	0	1	1	no
XLOC_000395	IPO13	chr1:44412449-44433695	SJGBM2-10Gy	SJGBM2	16.6638	12.4615	-0.41924	-0.949704	0.0971	0.200847	no
XLOC_000396	DPH2	chr1:44435644-44439043	SJGBM2-10Gy	SJGBM2	14.3969	11.5709	-0.315257	-0.747125	0.1927	0.335313	no
XLOC_000397	ATP6V0B	chr1:44440319-44443972	SJGBM2-10Gy	SJGBM2	86.4597	60.6691	-0.511065	-0.982898	0.08755	0.184888	no
XLOC_000398	B4GALT2,CCDC24	chr1:44444873-44506698	SJGBM2-10Gy	SJGBM2	56.5364	54.5492	-0.0516216	-0.0465618	0.93105	0.962797	no
XLOC_000399	SLC6A9	chr1:44444873-44506698	SJGBM2-10Gy	SJGBM2	1.76376	0.991783	-0.830554	-0.0968362	0.84435	0.913401	no
XLOC_000400	KLF17	chr1:44584521-44600809	SJGBM2-10Gy	SJGBM2	0.0152389	0.0122786	-0.311605	0	1	1	no
XLOC_000401	DMAP1	chr1:44679001-44820958	SJGBM2-10Gy	SJGBM2	13.7086	8.6962	-0.65662	-0.769623	0.2468	0.395695	no
XLOC_000402	RNF220	chr1:44870831-45117396	SJGBM2-10Gy	SJGBM2	25.5485	28.0844	0.13653	0.314261	0.5786	0.727544	no
XLOC_000403	MIR5584	chr1:44870831-45117396	SJGBM2-10Gy	SJGBM2	0	0	0	0	1	1	no
XLOC_000404	C1orf228	chr1:45140393-45191263	SJGBM2-10Gy	SJGBM2	0.090838	0.149424	0.718043	0	1	1	no
XLOC_000405	KIF2C	chr1:45205388-45233833	SJGBM2-10Gy	SJGBM2	18.268	19.4772	0.0924667	0.217608	0.7013	0.819656	no
XLOC_000406	SNORD160	chr1:45205388-45233833	SJGBM2-10Gy	SJGBM2	0	0	0	0	1	1	no
XLOC_000407	RPS8	chr1:45240559-45248030	SJGBM2-10Gy	SJGBM2	833.572	695.523	-0.261209	-0.489799	0.39445	0.559083	no
XLOC_000408	SNORD46	chr1:45240559-45248030	SJGBM2-10Gy	SJGBM2	0	0	0	0	1	1	no
XLOC_000409	SNORD38A	chr1:45240559-45248030	SJGBM2-10Gy	SJGBM2	0	0	0	0	1	1	no
XLOC_000410	SNORD38B	chr1:45240559-45248030	SJGBM2-10Gy	SJGBM2	0	0	0	0	1	1	no
XLOC_000411	PLK3	chr1:45265620-45452394	SJGBM2-10Gy	SJGBM2	15.8768	12.812	-0.309419	-0.398507	0.4892	0.650027	no
XLOC_000412	BTBD19	chr1:45265620-45452394	SJGBM2-10Gy	SJGBM2	2.25848	3.08034	0.44774	0.238048	0.6594	0.789109	no
XLOC_000413	UROD	chr1:45477800-45481341	SJGBM2-10Gy	SJGBM2	104.722	64.844	-0.691517	-1.53961	0.00775	0.0244413	yes
XLOC_000414	LINC01144	chr1:45769581-45771291	SJGBM2-10Gy	SJGBM2	0.609829	0.506436	-0.268025	-0.464014	0.502	0.661408	no
XLOC_000415	HPDL	chr1:45792544-45956840	SJGBM2-10Gy	SJGBM2	0.0910522	0.0291176	-1.6448	0	1	1	no
XLOC_000416	TOE1	chr1:45792544-45956840	SJGBM2-10Gy	SJGBM2	9.0013	7.24666	-0.312817	-0.552527	0.3433	0.505062	no
XLOC_000417	MMACHC	chr1:45959597-45988562	SJGBM2-10Gy	SJGBM2	2.26231	1.29277	-0.80733	-0.425587	0.48295	0.644564	no
XLOC_000418	AKR1A1	chr1:46016454-46035724	SJGBM2-10Gy	SJGBM2	49.9622	37.99	-0.395217	-0.907686	0.1122	0.224042	no
XLOC_000419	NASP	chr1:46047414-46084578	SJGBM2-10Gy	SJGBM2	56.9753	61.5078	0.110433	0.231134	0.68525	0.808081	no
XLOC_000420	TMEM69	chr1:46152944-46216485	SJGBM2-10Gy	SJGBM2	61.9348	56.5948	-0.130079	-0.336942	0.6353	0.771228	no
XLOC_000421	MAST2	chr1:46269229-46501796	SJGBM2-10Gy	SJGBM2	13.1369	15.3292	0.222658	0.490846	0.3855	0.549866	no
XLOC_000422	LOC101929626	chr1:46505583-46651634	SJGBM2-10Gy	SJGBM2	0	0	0	0	1	1	no
XLOC_000423	TSPAN1	chr1:46505583-46651634	SJGBM2-10Gy	SJGBM2	0.111527	0.0126355	-3.14184	0	1	1	no
XLOC_000424	LURAP1	chr1:46654352-46693847	SJGBM2-10Gy	SJGBM2	2.74288	1.97523	-0.473672	-0.15125	0.74455	0.849812	no
XLOC_000425	RAD54L	chr1:46713366-46782456	SJGBM2-10Gy	SJGBM2	10.113	8.4438	-0.260251	-0.20877	0.7507	0.853952	no
XLOC_000426	UQCRH	chr1:46713366-46782456	SJGBM2-10Gy	SJGBM2	268.643	208.05	-0.368757	-0.414235	0.4905	0.651255	no
XLOC_000427	FAAH,NSUN4	chr1:46805741-46880444	SJGBM2-10Gy	SJGBM2	8.74782	9.17674	0.0690584	0.145451	0.8077	0.890294	no
XLOC_000428	FAAHP1	chr1:46899498-46948162	SJGBM2-10Gy	SJGBM2	1.27392	0.753645	-0.757319	-1.11721	0.0758	0.164885	no
XLOC_000429	DMBX1	chr1:46954485-46981887	SJGBM2-10Gy	SJGBM2	4.43969	6.04619	0.445567	0.876832	0.2265	0.374806	no
XLOC_000430	MKNK1-AS1	chr1:47004367-47069973	SJGBM2-10Gy	SJGBM2	0.00852441	0	#NAME?	0	1	1	no
XLOC_000431	TEX38	chr1:47137504-47139256	SJGBM2-10Gy	SJGBM2	0	0	0	0	1	1	no
XLOC_000432	EFCAB14-AS1	chr1:47139707-47184812	SJGBM2-10Gy	SJGBM2	0	0	0	0	1	1	no
XLOC_000433	CYP4B1	chr1:47264669-47285021	SJGBM2-10Gy	SJGBM2	0	0	0	0	1	1	no
XLOC_000434	CYP4X1	chr1:47427035-47516426	SJGBM2-10Gy	SJGBM2	0.0777563	0.614602	2.98262	2.30308	5e-05	0.000252441	yes
XLOC_000435	CYP4Z1	chr1:47533159-47583992	SJGBM2-10Gy	SJGBM2	0	0	0	0	1	1	no
XLOC_000436	CYP4A22	chr1:47603096-47614526	SJGBM2-10Gy	SJGBM2	0	0	0	0	1	1	no
XLOC_000437	LINC00853	chr1:47643870-47646011	SJGBM2-10Gy	SJGBM2	0	0.0242481	inf	0	1	1	no
XLOC_000438	CMPK1	chr1:47799468-47844813	SJGBM2-10Gy	SJGBM2	19.9541	32.9589	0.723982	1.61907	0.00475	0.0159218	yes
XLOC_000439	FOXE3	chr1:47846467-47906363	SJGBM2-10Gy	SJGBM2	0.102242	0.114769	0.166744	0	1	1	no
XLOC_000440	FOXD2	chr1:47846467-47906363	SJGBM2-10Gy	SJGBM2	0.81102	1.40838	0.796227	1.28171	0.02985	0.0776639	no
XLOC_000441	SLC5A9	chr1:48688356-48714316	SJGBM2-10Gy	SJGBM2	0.190688	0.335551	0.815317	0	1	1	no
XLOC_000442	LOC101929721	chr1:48998526-50489626	SJGBM2-10Gy	SJGBM2	0	0	0	0	1	1	no
XLOC_000443	ELAVL4	chr1:50513676-50669457	SJGBM2-10Gy	SJGBM2	0.431893	0.24129	-0.839908	-1.19487	0.0065	0.0209646	yes
XLOC_000444	CDKN2C	chr1:51433657-51441159	SJGBM2-10Gy	SJGBM2	12.8952	8.65653	-0.57497	-1.2222	0.0334	0.0853924	no
XLOC_000445	-	chr1:51441263-51467320	SJGBM2-10Gy	SJGBM2	0.908239	0.656372	-0.46856	-0.903152	0.1693	0.304217	no
XLOC_000446	MIR4421	chr1:51525508-51525577	SJGBM2-10Gy	SJGBM2	0	0	0	0	1	1	no
XLOC_000447	MIR6500	chr1:51525689-51525775	SJGBM2-10Gy	SJGBM2	0	0	0	0	1	1	no
XLOC_000448	C1orf185	chr1:51567905-51613754	SJGBM2-10Gy	SJGBM2	0	0	0	0	1	1	no
XLOC_000449	RNF11	chr1:51701944-51739119	SJGBM2-10Gy	SJGBM2	16.9658	20.456	0.2699	0.664225	0.29535	0.451252	no
XLOC_000450	TTC39A-AS1	chr1:51752377-51810788	SJGBM2-10Gy	SJGBM2	0.0759132	0.178768	1.23566	0	1	1	no
XLOC_000451	OSBPL9	chr1:52082545-52344609	SJGBM2-10Gy	SJGBM2	33.2552	34.3399	0.0463061	0.059526	0.92425	0.959096	no
XLOC_000452	TXNDC12-AS1	chr1:52485803-52521843	SJGBM2-10Gy	SJGBM2	0	0	0	0	1	1	no
XLOC_000453	BTF3L4	chr1:52521856-52557023	SJGBM2-10Gy	SJGBM2	7.76733	9.04853	0.220265	0.508842	0.37415	0.538509	no
XLOC_000454	ZFYVE9	chr1:52607181-52837648	SJGBM2-10Gy	SJGBM2	7.1327	8.07621	0.179229	0.291219	0.6318	0.768602	no
XLOC_000455	PRPF38A	chr1:52837969-52886780	SJGBM2-10Gy	SJGBM2	11.4152	12.9883	0.186253	0.366852	0.52215	0.679454	no
XLOC_000456	GPX7	chr1:53067736-53074723	SJGBM2-10Gy	SJGBM2	15.8771	10.7943	-0.556673	-1.17289	0.0467	0.111804	no
XLOC_000457	FAM159A	chr1:53099015-53134792	SJGBM2-10Gy	SJGBM2	0.00806822	0.229127	4.82776	0	1	1	no
XLOC_000458	ZYG11B	chr1:53192130-53293013	SJGBM2-10Gy	SJGBM2	2.56485	3.80928	0.570641	1.37844	0.0217	0.0592699	no
XLOC_000459	ZYG11A	chr1:53308182-53360247	SJGBM2-10Gy	SJGBM2	0.130595	0.458909	1.81311	2.50976	5e-05	0.000252441	yes
XLOC_000460	SCP2	chr1:53392900-53517289	SJGBM2-10Gy	SJGBM2	21.7771	19.8686	-0.132323	-0.291798	0.617	0.757457	no
XLOC_000461	MIR1273F	chr1:53392900-53517289	SJGBM2-10Gy	SJGBM2	0	0	0	0	1	1	no
XLOC_000462	MIR5095	chr1:53392900-53517289	SJGBM2-10Gy	SJGBM2	0	0	0	0	1	1	no
XLOC_000463	MIR1273G	chr1:53392900-53517289	SJGBM2-10Gy	SJGBM2	0	0	0	0	1	1	no
XLOC_000464	PODN	chr1:53527723-53551174	SJGBM2-10Gy	SJGBM2	0.0704222	0.176907	1.32889	0	1	1	no
XLOC_000465	CPT2	chr1:53662100-53686314	SJGBM2-10Gy	SJGBM2	11.9974	9.11381	-0.39659	-0.720867	0.2515	0.399801	no
XLOC_000466	LOC100507564	chr1:53692544-53793821	SJGBM2-10Gy	SJGBM2	0.595238	0.273586	-1.12147	-0.137054	0.74685	0.851365	no
XLOC_000467	LINC01771	chr1:53793880-53806326	SJGBM2-10Gy	SJGBM2	1.42028	1.19292	-0.251679	-0.225722	0.63935	0.774205	no
XLOC_000468	DMRTB1	chr1:53925071-53933160	SJGBM2-10Gy	SJGBM2	0	0	0	0	1	1	no
XLOC_000469	DIO1	chr1:54359859-54376759	SJGBM2-10Gy	SJGBM2	0.0304626	0.083743	1.45893	0	1	1	no
XLOC_000470	LRRC42	chr1:54378201-54433841	SJGBM2-10Gy	SJGBM2	19.4304	19.4491	0.00138472	0.0026995	0.9958	0.997576	no
XLOC_000471	TCEANC2	chr1:54492353-54578192	SJGBM2-10Gy	SJGBM2	1.97975	2.98819	0.593953	0.274012	0.53905	0.694073	no
XLOC_000472	MIR4781	chr1:54492353-54578192	SJGBM2-10Gy	SJGBM2	0	0	0	0	1	1	no
XLOC_000473	MRPL37	chr1:54665813-54872068	SJGBM2-10Gy	SJGBM2	168.41	128.696	-0.388013	-0.879687	0.2168	0.364013	no
XLOC_000474	SSBP3-AS1	chr1:54665813-54872068	SJGBM2-10Gy	SJGBM2	0.0853468	0.149771	0.811345	0	1	1	no
XLOC_000475	ACOT11	chr1:55007773-55100417	SJGBM2-10Gy	SJGBM2	1.22063	0.494323	-1.3041	-2.38925	5e-05	0.000252441	yes
XLOC_000476	MROH7,TTC4	chr1:55107412-55208328	SJGBM2-10Gy	SJGBM2	18.8293	23.2063	0.301531	0.709487	0.2212	0.368876	no
XLOC_000477	LEXM	chr1:55271735-55307937	SJGBM2-10Gy	SJGBM2	0.0214879	0.00924291	-1.2171	0	1	1	no
XLOC_000478	DHCR24	chr1:55312801-55352927	SJGBM2-10Gy	SJGBM2	0.144925	0.089767	-0.691053	0	1	1	no
XLOC_000479	TMEM61	chr1:55446336-55457966	SJGBM2-10Gy	SJGBM2	0.0657821	0.0234978	-1.48517	0	1	1	no
XLOC_000480	BSND	chr1:55462827-55476878	SJGBM2-10Gy	SJGBM2	0.912356	0.145192	-2.65164	-2.54003	0.0001	0.000484068	yes
XLOC_000481	PCSK9	chr1:55505148-55530526	SJGBM2-10Gy	SJGBM2	0.0906613	0.114641	0.338565	0	1	1	no
XLOC_000482	LOC100507634	chr1:55532031-55683128	SJGBM2-10Gy	SJGBM2	1.20054	0.545738	-1.1374	-0.261353	0.6754	0.80062	no
XLOC_000483	MIR4422HG	chr1:55683533-55699850	SJGBM2-10Gy	SJGBM2	0	0	0	0	1	1	no
XLOC_000484	MIR4422	chr1:55683533-55699850	SJGBM2-10Gy	SJGBM2	0	0	0	0	1	1	no
XLOC_000485	PRKAA2	chr1:57093463-57181008	SJGBM2-10Gy	SJGBM2	2.12868	2.61866	0.298866	0.700725	0.2162	0.363344	no
XLOC_000486	C8A	chr1:57320442-57383894	SJGBM2-10Gy	SJGBM2	0	0	0	0	1	1	no
XLOC_000487	DAB1-AS1	chr1:57460490-58716211	SJGBM2-10Gy	SJGBM2	0	0	0	0	1	1	no
XLOC_000488	LINC01135	chr1:59245859-59370188	SJGBM2-10Gy	SJGBM2	0.324155	0.0925518	-1.80835	0	1	1	no
XLOC_000489	LINC01358	chr1:59486049-59569487	SJGBM2-10Gy	SJGBM2	1.61486	0.851472	-0.923375	-0.404637	0.61305	0.754538	no
XLOC_000490	FGGY	chr1:59758997-60254501	SJGBM2-10Gy	SJGBM2	2.19281	1.89718	-0.20892	-0.375389	0.4624	0.625667	no
XLOC_000491	HOOK1	chr1:60280532-60342050	SJGBM2-10Gy	SJGBM2	0.0115621	0.0185629	0.683023	0	1	1	no
XLOC_000492	NFIA	chr1:61542945-61928460	SJGBM2-10Gy	SJGBM2	0.832965	0.282863	-1.55815	-3.20994	5e-05	0.000252441	yes
XLOC_000493	MGC34796	chr1:62119913-62121800	SJGBM2-10Gy	SJGBM2	0	0	0	0	1	1	no
XLOC_000494	PATJ	chr1:62207676-62629591	SJGBM2-10Gy	SJGBM2	2.54614	3.1511	0.307542	0.666844	0.2448	0.393932	no
XLOC_000495	MIR3116-1	chr1:62207676-62629591	SJGBM2-10Gy	SJGBM2	0	0	0	0	1	1	no
XLOC_000496	L1TD1	chr1:62660473-62678001	SJGBM2-10Gy	SJGBM2	0.0107342	0.00303322	-1.82329	0	1	1	no
XLOC_000497	USP1	chr1:62901974-63214607	SJGBM2-10Gy	SJGBM2	20.5724	28.4306	0.466735	0.590068	0.3033	0.460255	no
XLOC_000498	ANGPTL3	chr1:62901974-63214607	SJGBM2-10Gy	SJGBM2	0.0244914	0.0305098	0.317002	0	1	1	no
XLOC_000499	DOCK7	chr1:62901974-63214607	SJGBM2-10Gy	SJGBM2	0.0234886	0.00635217	-1.88664	0	1	1	no
XLOC_000500	ATG4C	chr1:63249528-63330941	SJGBM2-10Gy	SJGBM2	4.54946	6.64334	0.546215	1.25729	0.03055	0.0792017	no
XLOC_000501	FOXD3	chr1:63786554-63796465	SJGBM2-10Gy	SJGBM2	0.374333	6.51362e-05	-12.4886	-0.00969792	0.10595	0.214688	no
XLOC_000502	ALG6	chr1:63833255-64038528	SJGBM2-10Gy	SJGBM2	2.36245	3.5689	0.595192	0.503764	0.4358	0.600449	no
XLOC_000503	EFCAB7	chr1:63833255-64038528	SJGBM2-10Gy	SJGBM2	4.4254	5.93237	0.422798	0.530749	0.3763	0.540667	no
XLOC_000504	DLEU2L	chr1:63833255-64038528	SJGBM2-10Gy	SJGBM2	0.0405396	0.0643898	0.6675	0	1	1	no
XLOC_000505	PGM1	chr1:64058946-64125916	SJGBM2-10Gy	SJGBM2	27.6318	21.2316	-0.380117	-0.892921	0.11875	0.233974	no
XLOC_000506	ROR1	chr1:64239689-64647179	SJGBM2-10Gy	SJGBM2	2.29359	1.99312	-0.202582	-0.305985	0.6258	0.764067	no
XLOC_000507	UBE2U	chr1:64669300-64711957	SJGBM2-10Gy	SJGBM2	0	0	0	0	1	1	no
XLOC_000508	CACHD1	chr1:64935799-65158741	SJGBM2-10Gy	SJGBM2	7.3585	6.20367	-0.246288	-0.478026	0.39635	0.560731	no
XLOC_000509	MIR4794	chr1:64935799-65158741	SJGBM2-10Gy	SJGBM2	0	0	0	0	1	1	no
XLOC_000510	RAVER2	chr1:65210315-65533429	SJGBM2-10Gy	SJGBM2	11.2801	9.37078	-0.267545	-0.272749	0.6548	0.785735	no
XLOC_000511	AK4	chr1:65613073-65697828	SJGBM2-10Gy	SJGBM2	4.42902	8.26598	0.900199	1.54123	0.0298	0.0775522	no
XLOC_000512	DNAJC6	chr1:65720107-65881552	SJGBM2-10Gy	SJGBM2	15.2002	19.5001	0.359397	0.756107	0.21595	0.363042	no
XLOC_000513	LEPR,LEPROT	chr1:65886130-66106326	SJGBM2-10Gy	SJGBM2	11.8866	13.3988	0.172776	0.357932	0.54355	0.697777	no
XLOC_000514	PDE4B	chr1:66258192-66840262	SJGBM2-10Gy	SJGBM2	9.86196	9.01624	-0.129349	-0.30304	0.5989	0.743593	no
XLOC_000515	SGIP1	chr1:66942545-67216822	SJGBM2-10Gy	SJGBM2	0.00790964	0.0064594	-0.292212	0	1	1	no
XLOC_000516	MIR3117	chr1:66942545-67216822	SJGBM2-10Gy	SJGBM2	0	0	0	0	1	1	no
XLOC_000517	TCTEX1D1	chr1:67218139-67244730	SJGBM2-10Gy	SJGBM2	0	0	0	0	1	1	no
XLOC_000518	MIER1	chr1:67278571-67457458	SJGBM2-10Gy	SJGBM2	3.43825	4.84811	0.495748	0.97205	0.09115	0.191005	no
XLOC_000519	IL23R	chr1:67632168-67725650	SJGBM2-10Gy	SJGBM2	0.0114184	0.0051874	-1.13828	0	1	1	no
XLOC_000520	IL12RB2	chr1:67772626-67896741	SJGBM2-10Gy	SJGBM2	19.0349	15.2725	-0.317703	-0.17224	0.77235	0.867856	no
XLOC_000521	GADD45A	chr1:68150859-68154021	SJGBM2-10Gy	SJGBM2	66.5004	77.4096	0.219149	0.485045	0.40015	0.564467	no
XLOC_000522	GNG12-AS1	chr1:68167148-68698705	SJGBM2-10Gy	SJGBM2	0.278527	0.244227	-0.189593	0	1	1	no
XLOC_000523	DEPDC1-AS1	chr1:68939834-69004310	SJGBM2-10Gy	SJGBM2	0.0871398	0.0496135	-0.812599	0	1	1	no
XLOC_000524	LINC01707	chr1:69521580-69650685	SJGBM2-10Gy	SJGBM2	0	0	0	0	1	1	no
XLOC_000525	LRRC7	chr1:70032867-70589171	SJGBM2-10Gy	SJGBM2	0	0.00183395	inf	0	1	1	no
XLOC_000526	PIN1P1	chr1:70032867-70589171	SJGBM2-10Gy	SJGBM2	0	0	0	0	1	1	no
XLOC_000527	SRSF11	chr1:70671364-70718675	SJGBM2-10Gy	SJGBM2	46.6458	58.6853	0.331252	0.70633	0.221	0.368635	no
XLOC_000528	HHLA3	chr1:70724626-70833937	SJGBM2-10Gy	SJGBM2	8.46929	6.72401	-0.33292	-0.323039	0.57645	0.725763	no
XLOC_000529	CTH	chr1:70876878-70911044	SJGBM2-10Gy	SJGBM2	42.221	33.8753	-0.317724	-0.626016	0.2755	0.428271	no
XLOC_000530	LINC01788	chr1:71172135-71252151	SJGBM2-10Gy	SJGBM2	0	0	0	0	1	1	no
XLOC_000531	ZRANB2-AS1	chr1:71318035-71546989	SJGBM2-10Gy	SJGBM2	0.581455	0.607915	0.0642022	0.0169191	0.9764	0.987345	no
XLOC_000532	ZRANB2-AS2	chr1:71547006-71703406	SJGBM2-10Gy	SJGBM2	0.672578	0.268318	-1.32576	-1.69226	0.0747	0.16298	no
XLOC_000533	LINC01360	chr1:73771852-73804560	SJGBM2-10Gy	SJGBM2	0.0397189	0	#NAME?	0	1	1	no
XLOC_000534	LINC02238	chr1:74140361-74204325	SJGBM2-10Gy	SJGBM2	0	0	0	0	1	1	no
XLOC_000535	FPGT,FPGT-TNNI3K,TNNI3K	chr1:74663895-75010116	SJGBM2-10Gy	SJGBM2	0.816192	0.966461	0.243803	0.529352	0.36005	0.523573	no
XLOC_004807	ALDH3B1	chr11:67776016-67797904	SJGBM2-10Gy	SJGBM2	4.82522	3.3334	-0.5336	-0.816705	0.14945	0.277157	no
XLOC_000537	TYW3	chr1:75167081-75232465	SJGBM2-10Gy	SJGBM2	9.63214	12.9739	0.429681	0.704432	0.2246	0.372804	no
XLOC_000538	LHX8	chr1:75594118-75627218	SJGBM2-10Gy	SJGBM2	0	0	0	0	1	1	no
XLOC_000539	ACADM	chr1:76189926-76229363	SJGBM2-10Gy	SJGBM2	35.986	40.2014	0.159809	0.396019	0.5434	0.697675	no
XLOC_000540	MSH4,RABGGTB	chr1:76251878-76521274	SJGBM2-10Gy	SJGBM2	51.782	58.2571	0.169982	0.438532	0.5345	0.690246	no
XLOC_000541	SNORD45A	chr1:76251878-76521274	SJGBM2-10Gy	SJGBM2	0	0	0	0	1	1	no
XLOC_000542	SNORD45B	chr1:76251878-76521274	SJGBM2-10Gy	SJGBM2	0	0	0	0	1	1	no
XLOC_000543	LOC101927342	chr1:76251878-76521274	SJGBM2-10Gy	SJGBM2	0	0	0	0	1	1	no
XLOC_000544	ST6GALNAC3	chr1:76540368-77105155	SJGBM2-10Gy	SJGBM2	15.1833	19.5641	0.365729	0.672533	0.23845	0.387689	no
XLOC_000545	ST6GALNAC5	chr1:77332946-77533223	SJGBM2-10Gy	SJGBM2	0.671621	0.282062	-1.25163	-1.50579	0.0069	0.0220697	yes
XLOC_000546	MIR7156	chr1:77332946-77533223	SJGBM2-10Gy	SJGBM2	0	0	0	0	1	1	no
XLOC_000547	AK5	chr1:77747463-78025654	SJGBM2-10Gy	SJGBM2	6.05114	10.7478	0.828764	1.94302	0.0008	0.00325337	yes
XLOC_000548	MIGA1	chr1:78245296-78345225	SJGBM2-10Gy	SJGBM2	2.45767	4.61579	0.909283	1.98331	0.00085	0.0034372	yes
XLOC_000549	NEXN	chr1:78347032-78409641	SJGBM2-10Gy	SJGBM2	3.89566	3.23965	-0.266029	-0.59956	0.2961	0.452139	no
XLOC_000550	DNAJB4	chr1:78409735-78483648	SJGBM2-10Gy	SJGBM2	4.49415	7.93677	0.820503	0.567707	0.32535	0.485218	no
XLOC_000551	GIPC2	chr1:78510645-78604133	SJGBM2-10Gy	SJGBM2	0.00345581	0.0181555	2.39331	0	1	1	no
XLOC_000552	MGC27382	chr1:78695282-79006386	SJGBM2-10Gy	SJGBM2	0	0	0	0	1	1	no
XLOC_000553	PTGFR	chr1:78695282-79006386	SJGBM2-10Gy	SJGBM2	0.0775703	0.273588	1.81843	0	1	1	no
XLOC_000554	IFI44,IFI44L	chr1:79085329-79129763	SJGBM2-10Gy	SJGBM2	0.549858	2.32398	2.07947	2.97935	5e-05	0.000252441	yes
XLOC_000555	-	chr1:79158327-79190743	SJGBM2-10Gy	SJGBM2	0	0	0	0	1	1	no
XLOC_000556	LINC01781	chr1:81001439-81112473	SJGBM2-10Gy	SJGBM2	0.04725	0	#NAME?	0	1	1	no
XLOC_000557	ADGRL2	chr1:82165454-82458422	SJGBM2-10Gy	SJGBM2	0.161667	0.592935	1.87485	2.91533	5e-05	0.000252441	yes
XLOC_000558	PRKACB	chr1:84541951-84704181	SJGBM2-10Gy	SJGBM2	13.2084	24.1743	0.872016	1.84936	0.00105	0.00415038	yes
XLOC_000559	SAMD13	chr1:84759050-84816481	SJGBM2-10Gy	SJGBM2	0.717363	1.1902	0.730424	0.647025	0.2805	0.434179	no
XLOC_000560	DNASE2B	chr1:84864214-84880691	SJGBM2-10Gy	SJGBM2	0.170758	0.260047	0.606823	0	1	1	no
XLOC_000561	RPF1	chr1:84944919-85040168	SJGBM2-10Gy	SJGBM2	34.9998	32.8742	-0.0903902	-0.125484	0.85355	0.918869	no
XLOC_000562	SPATA1	chr1:84944919-85040168	SJGBM2-10Gy	SJGBM2	0.107326	0.0853357	-0.330778	0	1	1	no
XLOC_000563	WDR63	chr1:85527897-85607952	SJGBM2-10Gy	SJGBM2	0.329618	0.108915	-1.59759	-1.82708	0.00315	0.0111105	yes
XLOC_000564	MIR4423	chr1:85527897-85607952	SJGBM2-10Gy	SJGBM2	0	0	0	0	1	1	no
XLOC_000565	LOC646626	chr1:85731459-85743771	SJGBM2-10Gy	SJGBM2	0	0.131086	inf	0	1	1	no
XLOC_000566	CYR61	chr1:86046443-86049648	SJGBM2-10Gy	SJGBM2	54.9186	71.0154	0.370838	0.760462	0.2378	0.386938	no
XLOC_000567	CLCA2	chr1:86889565-86922240	SJGBM2-10Gy	SJGBM2	0.00388027	0	#NAME?	0	1	1	no
XLOC_000568	CLCA1	chr1:86934525-86965974	SJGBM2-10Gy	SJGBM2	0	0	0	0	1	1	no
XLOC_000569	CLCA4	chr1:87012758-87170176	SJGBM2-10Gy	SJGBM2	0	0.00318366	inf	0	1	1	no
XLOC_000570	CLCA3P	chr1:87012758-87170176	SJGBM2-10Gy	SJGBM2	0.0330739	0.0212962	-0.635099	0	1	1	no
XLOC_005616	ALDH3B1	chr11:67776016-67797904	SJGBM2-10Gy	SJGBM2	1.29044	1.11198	-0.214725	-0.236166	0.68495	0.807872	no
XLOC_000572	HS2ST1	chr1:87380309-87576131	SJGBM2-10Gy	SJGBM2	8.6876	10.85	0.320669	0.527049	0.3283	0.48846	no
XLOC_000573	LINC01140	chr1:87595447-87634886	SJGBM2-10Gy	SJGBM2	0.0962101	0.12304	0.35487	0	1	1	no
XLOC_000574	LOC101927844	chr1:87678351-87717014	SJGBM2-10Gy	SJGBM2	0	0	0	0	1	1	no
XLOC_000575	LMO4	chr1:87794150-87814706	SJGBM2-10Gy	SJGBM2	6.02626	5.47341	-0.138823	-0.321973	0.57495	0.724567	no
XLOC_000576	PKN2	chr1:89003195-89301938	SJGBM2-10Gy	SJGBM2	3.42616	4.49171	0.390673	0.914579	0.11155	0.22301	no
XLOC_000577	GBP6	chr1:89829435-89853719	SJGBM2-10Gy	SJGBM2	0	0.00211085	inf	0	1	1	no
XLOC_000578	GBP1P1	chr1:89873237-89890493	SJGBM2-10Gy	SJGBM2	0	0	0	0	1	1	no
XLOC_000579	LRRC8B	chr1:89990079-90063420	SJGBM2-10Gy	SJGBM2	2.20714	2.11183	-0.0636833	-0.137661	0.80485	0.88847	no
XLOC_000580	LRRC8C	chr1:90090407-90185094	SJGBM2-10Gy	SJGBM2	4.07425	3.20583	-0.345834	-0.620331	0.26595	0.416998	no
XLOC_000581	LRRC8D	chr1:90286572-90401989	SJGBM2-10Gy	SJGBM2	8.59047	17.833	1.05374	2.10042	0.00015	0.000705346	yes
XLOC_000582	ZNF326	chr1:90460653-90501089	SJGBM2-10Gy	SJGBM2	4.54551	7.15859	0.655231	1.38579	0.0172	0.0485967	yes
XLOC_000583	SNORD3G	chr1:91123306-91123520	SJGBM2-10Gy	SJGBM2	0	0	0	0	1	1	no
XLOC_000584	LINC01763	chr1:91317315-91320456	SJGBM2-10Gy	SJGBM2	0	0	0	0	1	1	no
XLOC_000585	CDC7	chr1:91966376-91991321	SJGBM2-10Gy	SJGBM2	5.13747	7.51994	0.549664	1.29047	0.02315	0.0626128	no
XLOC_000586	BRDT	chr1:92414927-92479985	SJGBM2-10Gy	SJGBM2	0	0	0	0	1	1	no
XLOC_000587	EPHX4	chr1:92486979-92529201	SJGBM2-10Gy	SJGBM2	3.19655	1.81718	-0.814817	-0.561201	0.36625	0.530187	no
XLOC_000588	BTBD8	chr1:92545861-92613401	SJGBM2-10Gy	SJGBM2	0.0425964	0.0891614	1.06569	0	1	1	no
XLOC_000589	KIAA1107	chr1:92632635-92650282	SJGBM2-10Gy	SJGBM2	0.381505	0.579005	0.601874	1.08267	0.06415	0.144441	no
XLOC_000590	C1orf146	chr1:92683572-92711367	SJGBM2-10Gy	SJGBM2	0	0	0	0	1	1	no
XLOC_000591	RPAP2	chr1:92711720-92867621	SJGBM2-10Gy	SJGBM2	4.13233	4.0952	-0.0130225	-0.0191224	0.9732	0.98548	no
XLOC_000592	RPL5	chr1:93297542-93427079	SJGBM2-10Gy	SJGBM2	374.849	327.006	-0.19699	-0.501746	0.52245	0.679746	no
XLOC_000593	SNORD21	chr1:93297542-93427079	SJGBM2-10Gy	SJGBM2	0	0	0	0	1	1	no
XLOC_000594	SNORA66	chr1:93297542-93427079	SJGBM2-10Gy	SJGBM2	0	0	0	0	1	1	no
XLOC_000595	MTF2	chr1:93544791-93604791	SJGBM2-10Gy	SJGBM2	1.65433	1.69824	0.0377943	0.0828044	0.8854	0.937386	no
XLOC_000596	CCDC18	chr1:93646265-93811393	SJGBM2-10Gy	SJGBM2	3.37787	3.09248	-0.127349	-0.253297	0.67765	0.802383	no
XLOC_000597	DR1	chr1:93811477-93828148	SJGBM2-10Gy	SJGBM2	5.43043	7.67343	0.498805	1.25619	0.0448	0.108069	no
XLOC_000598	FNBP1L	chr1:93913567-94020218	SJGBM2-10Gy	SJGBM2	2.23483	3.901	0.80368	1.8387	0.00195	0.00725178	yes
XLOC_000599	LOC100129046	chr1:94027297-94312706	SJGBM2-10Gy	SJGBM2	0	0	0	0	1	1	no
XLOC_000600	MIR760	chr1:94027297-94312706	SJGBM2-10Gy	SJGBM2	0	0	0	0	1	1	no
XLOC_000601	ABCD3	chr1:94883932-94984219	SJGBM2-10Gy	SJGBM2	6.88476	5.82171	-0.241962	-0.464453	0.38995	0.554429	no
XLOC_000602	SLC44A3	chr1:95285871-95360803	SJGBM2-10Gy	SJGBM2	0.121308	0.0752244	-0.689398	0	1	1	no
XLOC_000603	LOC729970	chr1:95392843-95428826	SJGBM2-10Gy	SJGBM2	5.25969	3.80675	-0.466416	-0.98057	0.0878	0.185297	no
XLOC_000604	LOC101928098	chr1:95447281-95538523	SJGBM2-10Gy	SJGBM2	0	0	0	0	1	1	no
XLOC_000605	RWDD3,TMEM56,TMEM56-RWDD3	chr1:95558072-95712969	SJGBM2-10Gy	SJGBM2	3.74519	6.22703	0.733505	1.30868	0.03545	0.0896414	no
XLOC_000606	LINC01761	chr1:95940292-95944912	SJGBM2-10Gy	SJGBM2	0	0	0	0	1	1	no
XLOC_000607	LOC100996635	chr1:95975671-95981020	SJGBM2-10Gy	SJGBM2	0	0	0	0	1	1	no
XLOC_000608	LOC102723661	chr1:96457623-96488436	SJGBM2-10Gy	SJGBM2	0	0	0	0	1	1	no
XLOC_000609	-	chr1:97144337-97145197	SJGBM2-10Gy	SJGBM2	512.219	700.115	0.450829	1.37228	0.13155	0.252237	no
XLOC_000610	PTBP2	chr1:97187148-97280654	SJGBM2-10Gy	SJGBM2	6.17322	8.25247	0.418804	0.979464	0.0842	0.179253	no
XLOC_000611	DPYD-AS1	chr1:97543299-98386810	SJGBM2-10Gy	SJGBM2	0	0	0	0	1	1	no
XLOC_000612	DPYD-AS2	chr1:97543299-98386810	SJGBM2-10Gy	SJGBM2	0	0	0	0	1	1	no
XLOC_000613	LINC01930	chr1:98399029-98420335	SJGBM2-10Gy	SJGBM2	0.00627914	0	#NAME?	0	1	1	no
XLOC_000614	LINC01776	chr1:98518717-98738214	SJGBM2-10Gy	SJGBM2	0.0459175	0.0664675	0.533605	0	1	1	no
XLOC_000615	-	chr1:98858644-98861053	SJGBM2-10Gy	SJGBM2	0.0110918	0.117249	3.40201	0	1	1	no
XLOC_000616	SNX7	chr1:99126375-99241304	SJGBM2-10Gy	SJGBM2	2.37719	2.42588	0.0292519	0.0592225	0.91455	0.953936	no
XLOC_000617	LOC100129620	chr1:99355800-99614408	SJGBM2-10Gy	SJGBM2	0	0	0	0	1	1	no
XLOC_000618	PLPPR4	chr1:99729847-99775138	SJGBM2-10Gy	SJGBM2	4.96033	1.32381	-1.90574	-3.68888	5e-05	0.000252441	yes
XLOC_000619	PALMD	chr1:100111226-100232187	SJGBM2-10Gy	SJGBM2	12.6221	3.97367	-1.66741	-2.3877	0.0001	0.000484068	yes
XLOC_000620	AGL	chr1:100315632-100389579	SJGBM2-10Gy	SJGBM2	2.42846	3.52223	0.536449	1.25821	0.0281	0.073808	no
XLOC_000621	SLC35A3	chr1:100433803-100492964	SJGBM2-10Gy	SJGBM2	3.84147	4.96176	0.369195	0.816739	0.15825	0.289175	no
XLOC_000622	MFSD14A	chr1:100502191-100548929	SJGBM2-10Gy	SJGBM2	33.6292	40.1616	0.2561	0.483822	0.3974	0.561854	no
XLOC_000623	TRMT13	chr1:100549100-100643829	SJGBM2-10Gy	SJGBM2	6.84991	9.33189	0.446084	0.598129	0.29925	0.455711	no
XLOC_000624	RTCA	chr1:100723974-100758421	SJGBM2-10Gy	SJGBM2	25.0823	21.7975	-0.202508	-0.442339	0.4383	0.602734	no
XLOC_000625	MIR553	chr1:100723974-100758421	SJGBM2-10Gy	SJGBM2	0	0	0	0	1	1	no
XLOC_000626	CDC14A	chr1:100810570-100985833	SJGBM2-10Gy	SJGBM2	2.75112	2.80544	0.0282086	0.0583095	0.9197	0.956795	no
XLOC_000627	GPR88	chr1:101003727-101007583	SJGBM2-10Gy	SJGBM2	0	0.00412707	inf	0	1	1	no
XLOC_000628	VCAM1	chr1:101185195-101204601	SJGBM2-10Gy	SJGBM2	0.0945821	0.168253	0.830993	0	1	1	no
XLOC_000629	SLC30A7	chr1:101337038-101447318	SJGBM2-10Gy	SJGBM2	6.69221	8.04917	0.266358	0.425487	0.4557	0.619416	no
XLOC_000630	LOC102606465	chr1:101455179-101552935	SJGBM2-10Gy	SJGBM2	6.1836	5.26972	-0.230721	-0.191175	0.7352	0.843493	no
XLOC_000631	S1PR1	chr1:101702304-101707076	SJGBM2-10Gy	SJGBM2	13.597	1.87502	-2.85831	-5.47869	5e-05	0.000252441	yes
XLOC_000632	LINC01307	chr1:101789392-101842869	SJGBM2-10Gy	SJGBM2	0	0	0	0	1	1	no
XLOC_000633	DNAJA1P5	chr1:102268122-102462790	SJGBM2-10Gy	SJGBM2	0	0.0175155	inf	0	1	1	no
XLOC_000634	AMY2B,RNPC3	chr1:104068325-104122156	SJGBM2-10Gy	SJGBM2	6.66754	8.64795	0.375203	0.915525	0.16405	0.297018	no
XLOC_000635	ACTG1P4	chr1:104068325-104122156	SJGBM2-10Gy	SJGBM2	0.128723	0.142403	0.145707	0	1	1	no
XLOC_000636	AMY2A	chr1:104159953-104168402	SJGBM2-10Gy	SJGBM2	0	0	0	0	1	1	no
XLOC_000637	AMY1C	chr1:104198137-104207176	SJGBM2-10Gy	SJGBM2	0	0	0	0	1	1	no
XLOC_000638	AMY1C	chr1:104292275-104301314	SJGBM2-10Gy	SJGBM2	0	0	0	0	1	1	no
XLOC_000639	LOC100129138	chr1:104615644-104619693	SJGBM2-10Gy	SJGBM2	0.0164138	0.152038	3.21145	0	1	1	no
XLOC_000640	PRMT6	chr1:107599266-107601916	SJGBM2-10Gy	SJGBM2	15.1138	12.6843	-0.252828	-0.656937	0.30205	0.458872	no
XLOC_000641	NTNG1	chr1:107682539-108027521	SJGBM2-10Gy	SJGBM2	5.97836	1.64615	-1.86066	-3.52177	5e-05	0.000252441	yes
XLOC_000642	MIR7852	chr1:108113781-108537229	SJGBM2-10Gy	SJGBM2	0	0	0	0	1	1	no
XLOC_000643	VAV3-AS1	chr1:108113781-108537229	SJGBM2-10Gy	SJGBM2	0	0	0	0	1	1	no
XLOC_000644	NBPF6	chr1:108677343-109014423	SJGBM2-10Gy	SJGBM2	0.407102	0.191557	-1.08761	-0.286582	0.5813	0.729788	no
XLOC_000645	FAM102B	chr1:109102970-109181949	SJGBM2-10Gy	SJGBM2	1.74806	2.50551	0.519351	1.16621	0.0453	0.10903	no
XLOC_000646	PRPF38B	chr1:109234931-109245552	SJGBM2-10Gy	SJGBM2	59.9654	71.1229	0.246184	0.482834	0.39825	0.562742	no
XLOC_000647	FNDC7	chr1:109255555-109285367	SJGBM2-10Gy	SJGBM2	0.0434487	0.022035	-0.979515	0	1	1	no
XLOC_000648	STXBP3	chr1:109289256-109352148	SJGBM2-10Gy	SJGBM2	10.6644	14.1749	0.410539	1.09399	0.0917	0.191926	no
XLOC_000649	SPATA42	chr1:109358519-109401146	SJGBM2-10Gy	SJGBM2	0	0	0	0	1	1	no
XLOC_000650	GPSM2	chr1:109419586-109506136	SJGBM2-10Gy	SJGBM2	8.34572	8.74101	0.0667633	0.0401271	0.9347	0.964584	no
XLOC_000651	TMEM167B	chr1:109605108-109639556	SJGBM2-10Gy	SJGBM2	15.3152	21.6762	0.50115	0.753874	0.19325	0.336022	no
XLOC_000652	SCARNA2	chr1:109642814-109646145	SJGBM2-10Gy	SJGBM2	0.529197	0.781171	0.561835	0.336303	0.39695	0.561403	no
XLOC_000653	KIAA1324	chr1:109648367-109749700	SJGBM2-10Gy	SJGBM2	3.15252	7.63838	1.27676	2.47672	5e-05	0.000252441	yes
XLOC_000654	SARS	chr1:109756501-109780804	SJGBM2-10Gy	SJGBM2	507.372	551.244	0.119649	0.191473	0.7383	0.845664	no
XLOC_000655	CELSR2	chr1:109792247-109818378	SJGBM2-10Gy	SJGBM2	3.29451	5.00328	0.602811	1.01106	0.0803	0.172683	no
XLOC_000656	SYPL2	chr1:110008985-110025382	SJGBM2-10Gy	SJGBM2	3.29353	3.62178	0.137064	0.303375	0.59725	0.742384	no
XLOC_000657	ATXN7L2	chr1:110026486-110035420	SJGBM2-10Gy	SJGBM2	19.1304	13.2961	-0.524859	-1.1677	0.0441	0.106724	no
XLOC_000658	CYB561D1	chr1:110036301-110043102	SJGBM2-10Gy	SJGBM2	3.2321	3.10815	-0.0564178	-0.124048	0.8283	0.903362	no
XLOC_000659	GPR61	chr1:110082493-110088455	SJGBM2-10Gy	SJGBM2	0.0316578	0.0536129	0.760018	0	1	1	no
XLOC_000660	GNAI3	chr1:110091185-110138454	SJGBM2-10Gy	SJGBM2	16.657	22.7524	0.449885	1.08728	0.0716	0.157612	no
XLOC_000661	MIR197	chr1:110139260-110145066	SJGBM2-10Gy	SJGBM2	0.15839	0.134173	-0.239384	0	1	1	no
XLOC_000662	AMPD2	chr1:110162237-110174677	SJGBM2-10Gy	SJGBM2	30.0318	23.5559	-0.350405	-0.785272	0.1663	0.300037	no
XLOC_000663	GSTM1,GSTM2,GSTM4	chr1:110198627-110236367	SJGBM2-10Gy	SJGBM2	32.2165	19.2651	-0.741809	-2.2228	0.00275	0.00985328	yes
XLOC_000664	GSTM5	chr1:110254863-110260890	SJGBM2-10Gy	SJGBM2	0	0	0	0	1	1	no
XLOC_000665	CSF1	chr1:110453133-110473616	SJGBM2-10Gy	SJGBM2	14.8043	18.8861	0.351309	0.677922	0.24435	0.39349	no
XLOC_000666	AHCYL1	chr1:110527386-110566364	SJGBM2-10Gy	SJGBM2	51.3264	53.2911	0.0541936	0.114264	0.83895	0.909949	no
XLOC_000667	STRIP1	chr1:110574198-110615531	SJGBM2-10Gy	SJGBM2	15.4992	15.0201	-0.0453005	-0.0950282	0.8761	0.932192	no
XLOC_000668	LINC01397	chr1:110625309-110652341	SJGBM2-10Gy	SJGBM2	0.0313293	0.0708319	1.17688	0	1	1	no
XLOC_000669	UBL4B	chr1:110655061-110656569	SJGBM2-10Gy	SJGBM2	0.0225922	0.118255	2.38801	0	1	1	no
XLOC_000670	SLC6A17	chr1:110693126-110744823	SJGBM2-10Gy	SJGBM2	2.26773	0.671842	-1.75505	-3.16547	5e-05	0.000252441	yes
XLOC_000671	KCNC4	chr1:110751072-110777032	SJGBM2-10Gy	SJGBM2	5.06128	2.86264	-0.82216	-1.64641	0.00445	0.015036	yes
XLOC_000672	-	chr1:110777669-110825222	SJGBM2-10Gy	SJGBM2	0.127796	0.206668	0.693479	0	1	1	no
XLOC_000673	RBM15	chr1:110828998-110934228	SJGBM2-10Gy	SJGBM2	3.45826	3.86376	0.15996	0.222274	0.69165	0.812662	no
XLOC_000674	LAMTOR5-AS1	chr1:110943871-110958896	SJGBM2-10Gy	SJGBM2	0.526424	0.585405	0.153208	0.0298948	0.94915	0.9723	no
XLOC_000675	PROK1	chr1:110993787-110999976	SJGBM2-10Gy	SJGBM2	0.0787949	0	#NAME?	0	1	1	no
XLOC_000676	CYMP	chr1:111023387-111033891	SJGBM2-10Gy	SJGBM2	0	0	0	0	1	1	no
XLOC_000677	KCNA3	chr1:111182597-111266959	SJGBM2-10Gy	SJGBM2	0	0.0064513	inf	0	1	1	no
XLOC_000678	CD53	chr1:111413820-111476035	SJGBM2-10Gy	SJGBM2	0.00861661	0.0574022	2.73591	0	1	1	no
XLOC_000679	CEPT1	chr1:111657445-111727726	SJGBM2-10Gy	SJGBM2	18.444	22.78	0.304612	0.406954	0.50055	0.660096	no
XLOC_000680	CHI3L2	chr1:111770077-111786062	SJGBM2-10Gy	SJGBM2	0.21265	0.023171	-3.19808	0	1	1	no
XLOC_000681	CHIAP2	chr1:111823145-111828730	SJGBM2-10Gy	SJGBM2	0	0	0	0	1	1	no
XLOC_000682	CHIA	chr1:111833473-111863188	SJGBM2-10Gy	SJGBM2	0	0	0	0	1	1	no
XLOC_000683	PIFO	chr1:111889181-111895639	SJGBM2-10Gy	SJGBM2	0.474853	0.0998219	-2.25005	-2.40377	0.0005	0.00212652	yes
XLOC_000684	ATP5F1,C1orf162	chr1:111956713-112021134	SJGBM2-10Gy	SJGBM2	59.6649	50.2853	-0.246745	-0.43474	0.50475	0.663925	no
XLOC_000685	RAP1A	chr1:112162404-112312242	SJGBM2-10Gy	SJGBM2	7.74278	8.38808	0.115488	0.157459	0.7991	0.884979	no
XLOC_000686	FAM212B-AS1	chr1:112162404-112312242	SJGBM2-10Gy	SJGBM2	0.301044	0.266873	-0.173824	0	1	1	no
XLOC_000687	DDX20	chr1:112162404-112312242	SJGBM2-10Gy	SJGBM2	13.5954	12.5372	-0.116909	-0.163901	0.76915	0.865539	no
XLOC_000688	KCND3-AS1	chr1:112318453-112531777	SJGBM2-10Gy	SJGBM2	0	0	0	0	1	1	no
XLOC_000689	LINC01750	chr1:112533157-112541463	SJGBM2-10Gy	SJGBM2	0	0	0	0	1	1	no
XLOC_000690	CTTNBP2NL,WNT2B	chr1:112938799-113214249	SJGBM2-10Gy	SJGBM2	7.77728	8.50641	0.129285	0.112853	0.84435	0.913401	no
XLOC_000691	CAPZA1	chr1:112938799-113214249	SJGBM2-10Gy	SJGBM2	63.0086	58.748	-0.101008	-0.144962	0.80255	0.88708	no
XLOC_000692	MOV10	chr1:113216933-113250025	SJGBM2-10Gy	SJGBM2	37.531	31.5227	-0.251691	-0.310608	0.6086	0.750903	no
XLOC_000693	FAM19A3	chr1:113261533-113271022	SJGBM2-10Gy	SJGBM2	1.21459	0.236995	-2.35754	-1.47432	0.00445	0.015036	yes
XLOC_000694	LINC01356	chr1:113362790-113420464	SJGBM2-10Gy	SJGBM2	10.4239	11.1278	0.0942704	0.147929	0.79615	0.883156	no
XLOC_000695	AKR7A2P1	chr1:113453025-113518203	SJGBM2-10Gy	SJGBM2	0.499905	0.644602	0.366754	0.0162848	0.3642	0.527931	no
XLOC_000696	SLC16A1-AS1	chr1:113453025-113518203	SJGBM2-10Gy	SJGBM2	8.74751	12.4368	0.507669	0.0620419	0.82355	0.900477	no
XLOC_000697	LRIG2	chr1:113554308-113674821	SJGBM2-10Gy	SJGBM2	4.00048	4.95002	0.307264	0.535902	0.3701	0.534251	no
XLOC_000698	MAGI3	chr1:113932841-114230632	SJGBM2-10Gy	SJGBM2	2.68139	3.71213	0.469268	0.905156	0.11735	0.231802	no
XLOC_000699	AP4B1-AS1	chr1:114355233-114456708	SJGBM2-10Gy	SJGBM2	0.634534	0.727027	0.196312	0.059575	0.9276	0.961039	no
XLOC_000700	DCLRE1B	chr1:114355233-114456708	SJGBM2-10Gy	SJGBM2	8.37675	10.4328	0.31667	0.526806	0.3625	0.5262	no
XLOC_000701	HIPK1	chr1:114466622-114520491	SJGBM2-10Gy	SJGBM2	8.14927	10.3838	0.349592	0.783014	0.17045	0.305816	no
XLOC_000702	OLFML3	chr1:114522012-114524876	SJGBM2-10Gy	SJGBM2	1.46524	0.300714	-2.28467	-3.02058	5e-05	0.000252441	yes
XLOC_000703	SYCP1	chr1:115397423-115537990	SJGBM2-10Gy	SJGBM2	0	0.00414637	inf	0	1	1	no
XLOC_000704	TSHB	chr1:115572444-115576930	SJGBM2-10Gy	SJGBM2	0	0	0	0	1	1	no
XLOC_000705	-	chr1:115782176-115825303	SJGBM2-10Gy	SJGBM2	0	0.00739636	inf	0	1	1	no
XLOC_000706	VANGL1	chr1:116184573-116240908	SJGBM2-10Gy	SJGBM2	15.6545	14.2602	-0.134586	-0.248724	0.65645	0.786969	no
XLOC_000707	LINC01649	chr1:116461996-116615113	SJGBM2-10Gy	SJGBM2	0.00858788	0.0324094	1.91604	0	1	1	no
XLOC_000708	SLC22A15	chr1:116461996-116615113	SJGBM2-10Gy	SJGBM2	4.08026	5.02779	0.301264	0.661606	0.2474	0.396175	no
XLOC_000709	MAB21L3	chr1:116654375-116679498	SJGBM2-10Gy	SJGBM2	0.162568	0.122645	-0.406556	0	1	1	no
XLOC_000710	ATP1A1	chr1:116915433-116961257	SJGBM2-10Gy	SJGBM2	385.304	280.581	-0.457581	-0.550463	0.37625	0.540611	no
XLOC_000711	CD58	chr1:117057155-117113720	SJGBM2-10Gy	SJGBM2	1.60337	3.97706	1.3106	1.18386	0.0298	0.0775522	no
XLOC_000712	MIR320B1	chr1:117214370-117214449	SJGBM2-10Gy	SJGBM2	0	0	0	0	1	1	no
XLOC_000713	C1orf137	chr1:117236733-117249225	SJGBM2-10Gy	SJGBM2	0	0	0	0	1	1	no
XLOC_000714	CD2	chr1:117286280-117311851	SJGBM2-10Gy	SJGBM2	0	0.0070208	inf	0	1	1	no
XLOC_000715	PTGFRN	chr1:117452544-117532980	SJGBM2-10Gy	SJGBM2	18.1159	26.5918	0.553722	0.699976	0.23635	0.385377	no
XLOC_000716	CD101	chr1:117533076-117664660	SJGBM2-10Gy	SJGBM2	0.950474	0.568766	-0.740813	-0.224092	0.7091	0.824853	no
XLOC_000717	TTF2	chr1:117533076-117664660	SJGBM2-10Gy	SJGBM2	20.9976	24.0939	0.198445	0.341078	0.54625	0.700234	no
XLOC_000718	MIR942	chr1:117533076-117664660	SJGBM2-10Gy	SJGBM2	0	0	0	0	1	1	no
XLOC_000719	VTCN1	chr1:117671424-117753582	SJGBM2-10Gy	SJGBM2	0.587327	0.672752	0.19591	0.344126	0.54855	0.70239	no
XLOC_000720	LINC01525	chr1:117838087-117863958	SJGBM2-10Gy	SJGBM2	0	0	0	0	1	1	no
XLOC_000721	MAN1A2	chr1:117907046-118071492	SJGBM2-10Gy	SJGBM2	10.4248	14.6881	0.494618	0.905945	0.1136	0.226212	no
XLOC_000722	FAM46C	chr1:118148603-118171011	SJGBM2-10Gy	SJGBM2	0.130985	0.0762035	-0.781478	0	1	1	no
XLOC_000723	WDR3	chr1:118402553-118727892	SJGBM2-10Gy	SJGBM2	57.0591	69.7225	0.289168	0.514189	0.3781	0.542551	no
XLOC_000724	WARS2-IT1	chr1:119568607-119818596	SJGBM2-10Gy	SJGBM2	0	0	0	0	1	1	no
XLOC_000725	LOC101929147	chr1:119568607-119818596	SJGBM2-10Gy	SJGBM2	9.87489	9.09007	-0.119473	-0.16915	0.7883	0.878113	no
XLOC_000726	LINC01780	chr1:119870041-119898805	SJGBM2-10Gy	SJGBM2	0.0926918	0.12979	0.485661	0	1	1	no
XLOC_000727	HAO2	chr1:119911398-119936753	SJGBM2-10Gy	SJGBM2	0.0739152	0.0328362	-1.17058	0	1	1	no
XLOC_000728	HAO2-IT1	chr1:119911398-119936753	SJGBM2-10Gy	SJGBM2	0	0	0	0	1	1	no
XLOC_000729	HSD3B2	chr1:119957553-119965662	SJGBM2-10Gy	SJGBM2	0.101152	0.0304221	-1.73333	0	1	1	no
XLOC_000730	HSD3B1	chr1:120049825-120057681	SJGBM2-10Gy	SJGBM2	0	0	0	0	1	1	no
XLOC_000731	HSD3BP4	chr1:120106502-120115199	SJGBM2-10Gy	SJGBM2	0.111662	0.314795	1.49527	0	1	1	no
XLOC_000732	LINC00622	chr1:120116147-120191494	SJGBM2-10Gy	SJGBM2	0.024579	0	#NAME?	0	1	1	no
XLOC_000733	ZNF697	chr1:120116147-120191494	SJGBM2-10Gy	SJGBM2	0	0	0	0	1	1	no
XLOC_000734	LINC00622	chr1:120116147-120191494	SJGBM2-10Gy	SJGBM2	1.50794	2.54664	0.756014	0.851666	0.15715	0.287681	no
XLOC_000735	PHGDH	chr1:120254418-120286849	SJGBM2-10Gy	SJGBM2	390.658	313.69	-0.316564	-0.647385	0.32455	0.484375	no
XLOC_000736	FAM72B	chr1:120835805-120855681	SJGBM2-10Gy	SJGBM2	6.63494	8.88191	0.420786	0.908364	0.11595	0.229734	no
XLOC_000737	HIST2H2BA	chr1:120872948-120916239	SJGBM2-10Gy	SJGBM2	3.87579	3.13173	-0.307531	-0.581254	0.2962	0.452257	no
XLOC_000738	SRGAP2C	chr1:121091637-121139765	SJGBM2-10Gy	SJGBM2	7.2716	7.79464	0.10021	0.2326	0.68425	0.807374	no
XLOC_000739	EMBP1	chr1:121260263-121315176	SJGBM2-10Gy	SJGBM2	1.38686	1.728	0.317278	0.630841	0.26935	0.421074	no
XLOC_000740	LOC102723769	chr1:143118758-143250906	SJGBM2-10Gy	SJGBM2	9.51162	7.81162	-0.284068	-0.562989	0.62065	0.760089	no
XLOC_000741	LOC102723769	chr1:143118758-143250906	SJGBM2-10Gy	SJGBM2	0.63232	0.709895	0.16695	0.161497	0.7996	0.885215	no
XLOC_000742	-	chr1:143378014-143462326	SJGBM2-10Gy	SJGBM2	0.137641	0.453716	1.72088	1.69399	0.0237	0.063868	no
XLOC_000743	MIR6077	chr1:143672920-143673002	SJGBM2-10Gy	SJGBM2	0	0	0	0	1	1	no
XLOC_000744	LOC100132057	chr1:143687126-143717173	SJGBM2-10Gy	SJGBM2	0	0	0	0	1	1	no
XLOC_000745	FAM72C	chr1:143896451-144094644	SJGBM2-10Gy	SJGBM2	3.8174	6.57242	0.783835	0.671417	0.22515	0.373353	no
XLOC_000746	NBPF10,NBPF12,NBPF20,NBPF8,NBPF9,NOTCH2NL	chr1:144146810-146467744	SJGBM2-10Gy	SJGBM2	27.3543	22.8779	-0.257812	-0.138515	0.80585	0.889128	no
XLOC_000747	SEC22B	chr1:144146810-146467744	SJGBM2-10Gy	SJGBM2	46.7481	48.7251	0.0597559	0.0327708	0.9563	0.976056	no
XLOC_000748	HFE2	chr1:144146810-146467744	SJGBM2-10Gy	SJGBM2	0	0	0	0	1	1	no
XLOC_000749	TXNIP	chr1:144146810-146467744	SJGBM2-10Gy	SJGBM2	15.8566	39.51	1.31714	0.598101	0.29155	0.446987	no
XLOC_000750	ANKRD34A	chr1:144146810-146467744	SJGBM2-10Gy	SJGBM2	15.804	5.85912	-1.43154	-0.436869	0.464	0.627094	no
XLOC_000751	LIX1L,RBM8A	chr1:144146810-146467744	SJGBM2-10Gy	SJGBM2	23.4961	23.3317	-0.0101297	-0.00589647	0.9911	0.995177	no
XLOC_000752	ITGA10,PEX11B	chr1:144146810-146467744	SJGBM2-10Gy	SJGBM2	10.5567	7.5514	-0.483338	-0.106183	0.8691	0.928077	no
XLOC_000753	ANKRD35	chr1:144146810-146467744	SJGBM2-10Gy	SJGBM2	0	0	0	0	1	1	no
XLOC_000754	PIAS3	chr1:144146810-146467744	SJGBM2-10Gy	SJGBM2	17.2642	14.4027	-0.261449	-0.101683	0.8687	0.927873	no
XLOC_000755	MIR6736	chr1:144146810-146467744	SJGBM2-10Gy	SJGBM2	0	0	0	0	1	1	no
XLOC_000756	RNF115	chr1:144146810-146467744	SJGBM2-10Gy	SJGBM2	25.3726	21.5295	-0.236962	-0.0889362	0.88895	0.939374	no
XLOC_000757	PDZK1	chr1:144146810-146467744	SJGBM2-10Gy	SJGBM2	1.17134	1.63687	0.482783	0.0390096	0.88925	0.939521	no
XLOC_000758	PDE4DIPP1	chr1:144146810-146467744	SJGBM2-10Gy	SJGBM2	0	0	0	0	1	1	no
XLOC_000759	LOC100505824	chr1:144146810-146467744	SJGBM2-10Gy	SJGBM2	0	0	0	0	1	1	no
XLOC_000760	CHD1L	chr1:146626684-146767447	SJGBM2-10Gy	SJGBM2	156.636	147.991	-0.0819069	-0.114044	0.8528	0.918411	no
XLOC_000761	BCL9	chr1:147013215-147098020	SJGBM2-10Gy	SJGBM2	4.58495	6.00448	0.389135	0.91884	0.10885	0.219083	no
XLOC_000762	GJA8	chr1:147374945-147381395	SJGBM2-10Gy	SJGBM2	0.017042	0.0563028	1.72411	0	1	1	no
XLOC_000763	GPR89B	chr1:147400486-147465824	SJGBM2-10Gy	SJGBM2	0.793184	0.496054	-0.677158	-1.04897	0.0613	0.139181	no
XLOC_000764	PDE4DIPP1	chr1:147521552-147567054	SJGBM2-10Gy	SJGBM2	0	0	0	0	1	1	no
XLOC_000765	LOC100505824	chr1:147574322-149109725	SJGBM2-10Gy	SJGBM2	0	0	0	0	1	1	no
XLOC_000766	MIR6077	chr1:147574322-149109725	SJGBM2-10Gy	SJGBM2	0	0	0	0	1	1	no
XLOC_000767	LOC100132057	chr1:147574322-149109725	SJGBM2-10Gy	SJGBM2	0.122408	0.165151	0.432088	0	1	1	no
XLOC_000768	RNVU1-19	chr1:147574322-149109725	SJGBM2-10Gy	SJGBM2	0.533922	0.266651	-1.00168	-0.127698	0.749	0.852754	no
XLOC_000769	NBPF8	chr1:147574322-149109725	SJGBM2-10Gy	SJGBM2	5.6881	4.35805	-0.384266	-0.0482201	0.8087	0.890791	no
XLOC_000770	NBPF15	chr1:147574322-149109725	SJGBM2-10Gy	SJGBM2	11.1127	11.7468	0.080062	0.118725	0.83195	0.905455	no
XLOC_000771	PPIAL4F	chr1:147574322-149109725	SJGBM2-10Gy	SJGBM2	0	0	0	0	1	1	no
XLOC_000772	LOC101060524,LOC101927429	chr1:147574322-149109725	SJGBM2-10Gy	SJGBM2	0.998095	0.594995	-0.7463	-0.237709	0.6886	0.810582	no
XLOC_000773	LOC645166	chr1:147574322-149109725	SJGBM2-10Gy	SJGBM2	26.3808	20.1869	-0.386072	-0.133321	0.8109	0.892309	no
XLOC_000774	FAM231D,LOC100996741	chr1:149276116-149291905	SJGBM2-10Gy	SJGBM2	3.60066	2.54586	-0.500107	-0.874692	0.1225	0.239482	no
XLOC_000775	FCGR1CP	chr1:149369293-149378303	SJGBM2-10Gy	SJGBM2	0.0181571	0.00857484	-1.08235	0	1	1	no
XLOC_000776	-	chr1:149391979-149400605	SJGBM2-10Gy	SJGBM2	4.9649	4.79447	-0.0503946	-0.0884438	0.8776	0.933156	no
XLOC_000777	PPIAL4A	chr1:149553002-149553787	SJGBM2-10Gy	SJGBM2	0	0	0	0	1	1	no
XLOC_000778	LINC00623,LINC00869,LOC103091866	chr1:149575481-149719362	SJGBM2-10Gy	SJGBM2	0.648288	0.802529	0.307919	0.526996	0.3561	0.519143	no
XLOC_000779	RNVU1-20	chr1:149575481-149719362	SJGBM2-10Gy	SJGBM2	0	22.1547	inf	0	1	1	no
XLOC_000780	FCGR1A	chr1:149752016-149783928	SJGBM2-10Gy	SJGBM2	0.275583	0.283468	0.0406951	0	1	1	no
XLOC_005613	ALDH3B2	chr11:67429632-67448685	SJGBM2-10Gy	SJGBM2	0.00435239	0.00405939	-0.100547	0	1	1	no
XLOC_000782	BOLA1,HIST2H2AC	chr1:149855484-149872620	SJGBM2-10Gy	SJGBM2	21.447	10.827	-0.986134	-1.17408	0.0712	0.156944	no
XLOC_000783	VPS45	chr1:150039349-150117505	SJGBM2-10Gy	SJGBM2	27.427	19.6591	-0.480397	-1.07138	0.05985	0.136569	no
XLOC_000784	PLEKHO1	chr1:150120084-150153463	SJGBM2-10Gy	SJGBM2	24.2032	12.3714	-0.968187	-2.36795	5e-05	0.000252441	yes
XLOC_000785	CA14	chr1:150230137-150237480	SJGBM2-10Gy	SJGBM2	0.134931	0.0913955	-0.562021	0	1	1	no
XLOC_000786	C1orf54,CIART	chr1:150237798-150259505	SJGBM2-10Gy	SJGBM2	8.88911	7.75622	-0.196686	-0.0765554	0.8758	0.932013	no
XLOC_000787	MRPS21	chr1:150265997-150281414	SJGBM2-10Gy	SJGBM2	47.7775	33.8768	-0.496032	-1.11695	0.05665	0.130645	no
XLOC_000788	PRPF3	chr1:150293916-150325704	SJGBM2-10Gy	SJGBM2	39.2663	38.7719	-0.0182806	-0.0418342	0.9418	0.968545	no
XLOC_000789	RPRD2	chr1:150336550-150457701	SJGBM2-10Gy	SJGBM2	15.4952	13.737	-0.173752	-0.361019	0.52495	0.68185	no
XLOC_000790	ECM1,TARS2	chr1:150459839-150486489	SJGBM2-10Gy	SJGBM2	116.087	75.3397	-0.62373	-1.16822	0.05325	0.124218	no
XLOC_000791	MIR6878	chr1:150459839-150486489	SJGBM2-10Gy	SJGBM2	0	0	0	0	1	1	no
XLOC_000792	FALEC	chr1:150488074-150509409	SJGBM2-10Gy	SJGBM2	1.15189	1.25569	0.124481	0.101302	0.87115	0.929255	no
XLOC_000793	ADAMTSL4	chr1:150519310-150553952	SJGBM2-10Gy	SJGBM2	0.72813	2.56826	1.81853	0.473484	0.4526	0.616457	no
XLOC_000794	MIR4257	chr1:150519310-150553952	SJGBM2-10Gy	SJGBM2	0	0	0	0	1	1	no
XLOC_000795	SETDB1	chr1:150898681-150937566	SJGBM2-10Gy	SJGBM2	16.8583	15.0225	-0.166337	-0.332679	0.54885	0.702656	no
XLOC_000796	ANXA9	chr1:150950012-150980854	SJGBM2-10Gy	SJGBM2	0.0493931	0.0512377	0.0528969	0	1	1	no
XLOC_000797	PRUNE1	chr1:150980866-151008563	SJGBM2-10Gy	SJGBM2	10.8577	9.32235	-0.21995	-0.515236	0.36405	0.527799	no
XLOC_000798	BNIPL,C1orf56	chr1:151008715-151040974	SJGBM2-10Gy	SJGBM2	8.0411	6.99536	-0.200994	-0.119533	0.86225	0.923949	no
XLOC_000799	MLLT11	chr1:151008715-151040974	SJGBM2-10Gy	SJGBM2	24.0205	26.2084	0.125758	0.13392	0.81555	0.895373	no
XLOC_000800	GABPB2	chr1:151042744-151101416	SJGBM2-10Gy	SJGBM2	2.87956	3.10707	0.109704	0.233253	0.68045	0.804523	no
XLOC_000801	SCNM1,TNFAIP8L2,TNFAIP8L2-SCNM1	chr1:151119407-151148547	SJGBM2-10Gy	SJGBM2	21.1368	10.9234	-0.952338	-1.75609	0.0049	0.0163525	yes
XLOC_000802	PIP5K1A	chr1:151171019-151222007	SJGBM2-10Gy	SJGBM2	57.3778	53.4208	-0.103092	-0.216561	0.7056	0.82262	no
XLOC_000803	PSMD4	chr1:151227175-151239954	SJGBM2-10Gy	SJGBM2	110.41	81.0601	-0.44581	-0.986911	0.08035	0.17278	no
XLOC_000804	ZNF687	chr1:151252499-151320367	SJGBM2-10Gy	SJGBM2	10.0706	8.04063	-0.324767	-0.280949	0.62675	0.764745	no
XLOC_000805	GBAT2	chr1:151252499-151320367	SJGBM2-10Gy	SJGBM2	3.82275	3.071	-0.315903	-0.0318977	0.76555	0.863424	no
XLOC_000806	PSMB4	chr1:151372040-151374412	SJGBM2-10Gy	SJGBM2	286.988	149.157	-0.944157	-2.88404	0.0006	0.00250886	yes
XLOC_000807	CGN	chr1:151483861-151511167	SJGBM2-10Gy	SJGBM2	1.20163	1.29742	0.11065	0.248245	0.68065	0.804624	no
XLOC_000808	TUFT1	chr1:151512613-151556059	SJGBM2-10Gy	SJGBM2	11.5836	6.94297	-0.738465	-1.75336	0.0026	0.00937289	yes
XLOC_000809	MIR554	chr1:151512613-151556059	SJGBM2-10Gy	SJGBM2	0	0	0	0	1	1	no
XLOC_000810	SNX27	chr1:151584518-151671559	SJGBM2-10Gy	SJGBM2	11.4395	9.03486	-0.340456	-0.783875	0.17305	0.309291	no
XLOC_000811	CELF3	chr1:151671658-151689296	SJGBM2-10Gy	SJGBM2	0.209634	0.375559	0.841163	0.92024	0.1233	0.240371	no
XLOC_000812	RIIAD1	chr1:151694012-151702082	SJGBM2-10Gy	SJGBM2	0	0	0	0	1	1	no
XLOC_000813	OAZ3	chr1:151732118-151763010	SJGBM2-10Gy	SJGBM2	1.71695	0.92085	-0.898813	-0.247525	0.7882	0.878061	no
XLOC_000814	LOC100132111,TDRKH-AS1	chr1:151763224-151826173	SJGBM2-10Gy	SJGBM2	2.40736	1.90864	-0.334911	-0.697191	0.39685	0.561277	no
XLOC_000815	NBPF18P	chr1:151990753-151994985	SJGBM2-10Gy	SJGBM2	0	0.0512431	inf	0	1	1	no
XLOC_000816	TCHH	chr1:152078792-152087930	SJGBM2-10Gy	SJGBM2	0.0472965	0.0300332	-0.655175	0	1	1	no
XLOC_000817	HRNR	chr1:152184551-152199078	SJGBM2-10Gy	SJGBM2	0.678523	0.684506	0.0126657	0.00994415	0.98655	0.992543	no
XLOC_000818	LCE5A	chr1:152274261-152484653	SJGBM2-10Gy	SJGBM2	2.76847	3.69994	0.418413	0.811517	0.17365	0.310106	no
XLOC_000819	CRCT1	chr1:152486977-152488481	SJGBM2-10Gy	SJGBM2	0	0	0	0	1	1	no
XLOC_000820	LCE3C	chr1:152573137-152573562	SJGBM2-10Gy	SJGBM2	0	0	0	0	1	1	no
XLOC_000821	LCE3B	chr1:152586286-152586574	SJGBM2-10Gy	SJGBM2	0	0	0	0	1	1	no
XLOC_000822	LINC00302	chr1:152617084-152718029	SJGBM2-10Gy	SJGBM2	0	0	0	0	1	1	no
XLOC_000823	LCE2D	chr1:152617084-152718029	SJGBM2-10Gy	SJGBM2	0	0	0	0	1	1	no
XLOC_000824	LCE2C	chr1:152617084-152718029	SJGBM2-10Gy	SJGBM2	0	0	0	0	1	1	no
XLOC_000825	LCE2B	chr1:152617084-152718029	SJGBM2-10Gy	SJGBM2	0	0	0	0	1	1	no
XLOC_000826	LCE2A	chr1:152617084-152718029	SJGBM2-10Gy	SJGBM2	0	0	0	0	1	1	no
XLOC_000827	LCE4A	chr1:152617084-152718029	SJGBM2-10Gy	SJGBM2	0	0	0	0	1	1	no
XLOC_000828	C1orf68	chr1:152617084-152718029	SJGBM2-10Gy	SJGBM2	0	0	0	0	1	1	no
XLOC_000829	KPRP	chr1:152730505-152734529	SJGBM2-10Gy	SJGBM2	0.0488748	0.0316107	-0.628675	0	1	1	no
XLOC_000830	LCE1F	chr1:152748847-152749445	SJGBM2-10Gy	SJGBM2	0	0	0	0	1	1	no
XLOC_000831	LCE1E	chr1:152758752-152760901	SJGBM2-10Gy	SJGBM2	0	0	0	0	1	1	no
XLOC_000832	LCE1D	chr1:152769226-152770657	SJGBM2-10Gy	SJGBM2	0	0	0	0	1	1	no
XLOC_000833	LCE1B	chr1:152784446-152785585	SJGBM2-10Gy	SJGBM2	0	0	0	0	1	1	no
XLOC_000834	LCE1A	chr1:152799948-152800573	SJGBM2-10Gy	SJGBM2	0	0	0	0	1	1	no
XLOC_000835	LCE6A	chr1:152815329-152816459	SJGBM2-10Gy	SJGBM2	0	0	0	0	1	1	no
XLOC_000836	SMCP	chr1:152842507-152857523	SJGBM2-10Gy	SJGBM2	0.736249	0.0801081	-3.20018	-1.6712	0.17745	0.315122	no
XLOC_000837	IVL	chr1:152881020-152884362	SJGBM2-10Gy	SJGBM2	0.269576	0.0484876	-2.475	0	1	1	no
XLOC_000838	SPRR4	chr1:152943128-152945049	SJGBM2-10Gy	SJGBM2	0	0	0	0	1	1	no
XLOC_000839	SPRR1A	chr1:152956563-152958290	SJGBM2-10Gy	SJGBM2	0.0518174	0	#NAME?	0	1	1	no
XLOC_000840	SPRR3	chr1:152974222-152976332	SJGBM2-10Gy	SJGBM2	0.203029	0.0146684	-3.7909	0	1	1	no
XLOC_000841	SPRR1B	chr1:153003678-153005376	SJGBM2-10Gy	SJGBM2	0	0	0	0	1	1	no
XLOC_000842	SPRR2D	chr1:153012200-153113969	SJGBM2-10Gy	SJGBM2	0.00616313	0	#NAME?	0	1	1	no
XLOC_000843	LOC101928009	chr1:153146993-153164152	SJGBM2-10Gy	SJGBM2	0.00487899	0	#NAME?	0	1	1	no
XLOC_000844	LELP1	chr1:153175905-153177601	SJGBM2-10Gy	SJGBM2	0	0	0	0	1	1	no
XLOC_000845	PRR9	chr1:153190059-153191793	SJGBM2-10Gy	SJGBM2	0.0658256	0.00954567	-2.78573	0	1	1	no
XLOC_000846	LOR	chr1:153232178-153234600	SJGBM2-10Gy	SJGBM2	0.862877	0.0138525	-5.96094	-2.12873	0.17815	0.316075	no
XLOC_000847	S100A9	chr1:153330329-153333503	SJGBM2-10Gy	SJGBM2	0	0	0	0	1	1	no
XLOC_000848	S100A7A	chr1:153362507-153395701	SJGBM2-10Gy	SJGBM2	0	0	0	0	1	1	no
XLOC_000849	LOC101928034	chr1:153509622-153524245	SJGBM2-10Gy	SJGBM2	0.0586494	0.0851781	0.538366	0	1	1	no
XLOC_000850	S100A1	chr1:153591275-153625638	SJGBM2-10Gy	SJGBM2	0.441631	0.100988	-2.12866	0	1	1	no
XLOC_000851	CHTOP	chr1:153591275-153625638	SJGBM2-10Gy	SJGBM2	62.2357	53.8644	-0.208411	-0.393669	0.49515	0.655405	no
XLOC_000852	SNAPIN	chr1:153630820-153643504	SJGBM2-10Gy	SJGBM2	16.1518	8.54642	-0.918301	-0.31973	0.6902	0.81175	no
XLOC_000853	NPR1	chr1:153651163-153666468	SJGBM2-10Gy	SJGBM2	0.219222	0.261376	0.253734	0	1	1	no
XLOC_000854	INTS3,SLC27A3	chr1:153700261-153752636	SJGBM2-10Gy	SJGBM2	22.1347	18.8675	-0.230409	-0.51427	0.3899	0.55439	no
XLOC_000855	LOC343052	chr1:153766422-153768778	SJGBM2-10Gy	SJGBM2	0.0246775	0	#NAME?	0	1	1	no
XLOC_000856	-	chr1:153777382-153901275	SJGBM2-10Gy	SJGBM2	0.707533	0.424002	-0.738726	-0.071765	0.6763	0.801226	no
XLOC_000857	CREB3L4	chr1:153931574-153958865	SJGBM2-10Gy	SJGBM2	5.8917	4.56688	-0.367475	-0.0646896	0.91985	0.95688	no
XLOC_000858	RPS27	chr1:153963230-154127592	SJGBM2-10Gy	SJGBM2	50.753	45.9176	-0.144444	-0.405775	0.565	0.716264	no
XLOC_000859	UBAP2L	chr1:154179176-154243986	SJGBM2-10Gy	SJGBM2	118.423	106.697	-0.150431	-0.144469	0.79595	0.883013	no
XLOC_000860	SNORA58B	chr1:154179176-154243986	SJGBM2-10Gy	SJGBM2	0	1662.91	inf	0	1	1	no
XLOC_000861	HAX1	chr1:154245038-154248355	SJGBM2-10Gy	SJGBM2	307.127	247.565	-0.311029	-0.629683	0.2705	0.422404	no
XLOC_000862	AQP10	chr1:154293591-154297801	SJGBM2-10Gy	SJGBM2	0.00636156	0.0191308	1.58844	0	1	1	no
XLOC_000863	ATP8B2	chr1:154297947-154323780	SJGBM2-10Gy	SJGBM2	21.5676	23.2341	0.10738	0.217844	0.7036	0.821335	no
XLOC_000864	IL6R	chr1:154377668-154441926	SJGBM2-10Gy	SJGBM2	8.42396	7.30887	-0.204849	-0.401503	0.4807	0.642532	no
XLOC_000865	TDRD10	chr1:154474694-154520623	SJGBM2-10Gy	SJGBM2	0	0.0517763	inf	0	1	1	no
XLOC_000866	UBE2Q1-AS1	chr1:154521050-154531120	SJGBM2-10Gy	SJGBM2	0.0540672	0	#NAME?	0	1	1	no
XLOC_000867	CHRNB2	chr1:154540256-154552353	SJGBM2-10Gy	SJGBM2	0.183133	0.124212	-0.560087	0	1	1	no
XLOC_000868	LOC101928120	chr1:154929498-154953981	SJGBM2-10Gy	SJGBM2	0	0	0	0	1	1	no
XLOC_000869	CKS1B	chr1:154929498-154953981	SJGBM2-10Gy	SJGBM2	18.6448	14.9198	-0.32155	-0.121044	0.83725	0.908823	no
XLOC_000870	MIR4258	chr1:154929498-154953981	SJGBM2-10Gy	SJGBM2	0	0	0	0	1	1	no
XLOC_000871	FLAD1	chr1:154955344-154965587	SJGBM2-10Gy	SJGBM2	43.6476	25.1291	-0.796543	-1.74593	0.0026	0.00937289	yes
XLOC_000872	LENEP	chr1:154966061-154966791	SJGBM2-10Gy	SJGBM2	0.0507734	0	#NAME?	0	1	1	no
XLOC_000873	-	chr1:154972002-154973216	SJGBM2-10Gy	SJGBM2	0.996372	0.326235	-1.61077	-1.83069	0.0069	0.0220697	yes
XLOC_000874	ZBTB7B	chr1:154975105-155042029	SJGBM2-10Gy	SJGBM2	21.5993	14.7616	-0.549136	-0.256136	0.59975	0.7442	no
XLOC_000875	DCST1	chr1:154975105-155042029	SJGBM2-10Gy	SJGBM2	0	0	0	0	1	1	no
XLOC_000876	ADAM15	chr1:154975105-155042029	SJGBM2-10Gy	SJGBM2	147.016	142.347	-0.0465642	-0.0637583	0.9136	0.953468	no
XLOC_000877	EFNA4	chr1:154975105-155042029	SJGBM2-10Gy	SJGBM2	14.9375	10.9781	-0.444308	-0.112621	0.8589	0.921908	no
XLOC_000878	EFNA3	chr1:155051304-155060014	SJGBM2-10Gy	SJGBM2	31.4985	15.9561	-0.981178	-2.14572	0.00035	0.00153417	yes
XLOC_000879	EFNA1,SLC50A1	chr1:155100305-155111334	SJGBM2-10Gy	SJGBM2	105.225	62.3448	-0.755137	-1.51771	0.0088	0.0272495	yes
XLOC_000880	TRIM46	chr1:155141881-155157447	SJGBM2-10Gy	SJGBM2	5.47567	4.64538	-0.237239	-0.19053	0.7026	0.820613	no
XLOC_000881	MIR92B	chr1:155162861-155214653	SJGBM2-10Gy	SJGBM2	0	0	0	0	1	1	no
XLOC_000882	MTX1	chr1:155162861-155214653	SJGBM2-10Gy	SJGBM2	15.5973	9.65723	-0.691617	-0.217132	0.63135	0.768272	no
XLOC_000883	HCN3	chr1:155247150-155271225	SJGBM2-10Gy	SJGBM2	2.5472	2.44562	-0.0587112	-0.116353	0.8387	0.909807	no
XLOC_000884	FDPS,RUSC1	chr1:155278447-155300909	SJGBM2-10Gy	SJGBM2	72.0373	48.0882	-0.583062	-1.21602	0.03305	0.0846333	no
XLOC_000885	ASH1L	chr1:155304977-155534809	SJGBM2-10Gy	SJGBM2	2.08489	1.18898	-0.810247	-0.431954	0.482	0.643765	no
XLOC_000886	POU5F1P4	chr1:155304977-155534809	SJGBM2-10Gy	SJGBM2	0	0	0	0	1	1	no
XLOC_000887	ASH1L	chr1:155304977-155534809	SJGBM2-10Gy	SJGBM2	0	0	0	0	1	1	no
XLOC_000888	ASH1L-AS1	chr1:155304977-155534809	SJGBM2-10Gy	SJGBM2	1.06268	0.648094	-0.713431	-0.205558	0.7459	0.850744	no
XLOC_000889	MSTO1	chr1:155579125-155586544	SJGBM2-10Gy	SJGBM2	4.51223	2.63386	-0.776665	-1.62261	0.0039	0.0134072	yes
XLOC_000890	DAP3	chr1:155629232-155854990	SJGBM2-10Gy	SJGBM2	90.7074	78.9298	-0.20065	-0.213371	0.7059	0.822805	no
XLOC_000891	MSTO2P	chr1:155629232-155854990	SJGBM2-10Gy	SJGBM2	1.93942	2.18052	0.169053	0.0444026	0.94395	0.969697	no
XLOC_000892	SYT11	chr1:155629232-155854990	SJGBM2-10Gy	SJGBM2	17.5867	21.6329	0.29874	0.208393	0.7426	0.848624	no
XLOC_000893	RXFP4	chr1:155911479-155953468	SJGBM2-10Gy	SJGBM2	0	0.0104742	inf	0	1	1	no
XLOC_000894	LAMTOR2	chr1:156024516-156028301	SJGBM2-10Gy	SJGBM2	60.6635	38.1609	-0.668734	-1.53654	0.0083	0.0258901	yes
XLOC_000895	RAB25	chr1:156030939-156040305	SJGBM2-10Gy	SJGBM2	0	0.0167274	inf	0	1	1	no
XLOC_000896	LMNA	chr1:156041803-156109880	SJGBM2-10Gy	SJGBM2	188.257	137.591	-0.452322	-0.744232	0.20285	0.348273	no
XLOC_000897	SEMA4A	chr1:156119734-156148784	SJGBM2-10Gy	SJGBM2	1.04595	0.948756	-0.140705	-0.27168	0.62265	0.761689	no
XLOC_000898	BGLAP,PMF1,PMF1-BGLAP,SLC25A44	chr1:156163722-156265512	SJGBM2-10Gy	SJGBM2	54.0478	45.3199	-0.254091	-0.165104	0.7683	0.865134	no
XLOC_000899	TMEM79	chr1:156163722-156265512	SJGBM2-10Gy	SJGBM2	5.40935	4.8211	-0.166093	-0.0486633	0.9365	0.965635	no
XLOC_000900	TSACC	chr1:156275059-156316785	SJGBM2-10Gy	SJGBM2	1.31049	1.04287	-0.329556	-0.0174958	0.7644	0.862767	no
XLOC_000901	RHBG	chr1:156338979-156355013	SJGBM2-10Gy	SJGBM2	0.0937483	0.0388763	-1.2699	0	1	1	no
XLOC_000902	TTC24	chr1:156551156-156557518	SJGBM2-10Gy	SJGBM2	0	0.00496969	inf	0	1	1	no
XLOC_000903	NAXE	chr1:156561336-156571279	SJGBM2-10Gy	SJGBM2	286.385	161.682	-0.824795	-1.61719	0.04105	0.100658	no
XLOC_000904	HAPLN2	chr1:156584533-156595517	SJGBM2-10Gy	SJGBM2	0.0128924	0.0443178	1.78137	0	1	1	no
XLOC_000905	BCAN	chr1:156607615-156631255	SJGBM2-10Gy	SJGBM2	3.18635	1.29384	-1.30025	-1.64178	0.0068	0.0217978	yes
XLOC_000906	RRNAD1	chr1:156682223-156706752	SJGBM2-10Gy	SJGBM2	12.8463	13.0854	0.0266061	0.0222711	0.9689	0.983019	no
XLOC_000907	PRCC	chr1:156737273-156770609	SJGBM2-10Gy	SJGBM2	89.5138	55.3357	-0.693898	-1.70612	0.00935	0.0287205	yes
XLOC_000908	NTRK1	chr1:156776034-156851642	SJGBM2-10Gy	SJGBM2	2.12943	0.83733	-1.3466	-0.97316	0.11935	0.234884	no
XLOC_000909	PEAR1	chr1:156863522-156886226	SJGBM2-10Gy	SJGBM2	0.0928758	0.03929	-1.24114	0	1	1	no
XLOC_000910	LRRC71	chr1:156890423-156902880	SJGBM2-10Gy	SJGBM2	0	0	0	0	1	1	no
XLOC_000911	CYCSP52	chr1:157090991-157109102	SJGBM2-10Gy	SJGBM2	1.54825	0	#NAME?	0	1	1	no
XLOC_000912	LOC105371458	chr1:157895756-157918861	SJGBM2-10Gy	SJGBM2	0	0	0	0	1	1	no
XLOC_000913	KIRREL	chr1:157962886-158070053	SJGBM2-10Gy	SJGBM2	28.4348	34.4238	0.275747	0.466134	0.43055	0.595115	no
XLOC_000914	KIRREL-IT1	chr1:157962886-158070053	SJGBM2-10Gy	SJGBM2	0.0125604	0.035529	1.50011	0	1	1	no
XLOC_000915	CD1D	chr1:158149736-158156216	SJGBM2-10Gy	SJGBM2	0.060382	0.0242887	-1.31383	0	1	1	no
XLOC_000916	CD1A	chr1:158218118-158228058	SJGBM2-10Gy	SJGBM2	0	0	0	0	1	1	no
XLOC_000917	CD1C	chr1:158259562-158264564	SJGBM2-10Gy	SJGBM2	0	0	0	0	1	1	no
XLOC_000918	CD1E	chr1:158323485-158327343	SJGBM2-10Gy	SJGBM2	0	0	0	0	1	1	no
XLOC_000919	OR10K1	chr1:158435351-158436293	SJGBM2-10Gy	SJGBM2	0	0	0	0	1	1	no
XLOC_000920	OR10R2	chr1:158449667-158450675	SJGBM2-10Gy	SJGBM2	0	0	0	0	1	1	no
XLOC_000921	OR10Z1	chr1:158576228-158577170	SJGBM2-10Gy	SJGBM2	0	0	0	0	1	1	no
XLOC_000922	MNDA,OR6K6	chr1:158723033-158819294	SJGBM2-10Gy	SJGBM2	0.770494	0.709008	-0.119981	-0.202692	0.7638	0.862375	no
XLOC_000923	PYHIN1	chr1:158901336-158946849	SJGBM2-10Gy	SJGBM2	0	0	0	0	1	1	no
XLOC_000924	IFI16	chr1:158969643-159024945	SJGBM2-10Gy	SJGBM2	39.7275	73.1088	0.879907	1.91306	0.00095	0.0037947	yes
XLOC_000925	CADM3	chr1:159141353-159173103	SJGBM2-10Gy	SJGBM2	0	0.0293412	inf	0	1	1	no
XLOC_000926	ACKR1	chr1:159173802-159176290	SJGBM2-10Gy	SJGBM2	0	0	0	0	1	1	no
XLOC_000927	FCER1A	chr1:159259503-159278014	SJGBM2-10Gy	SJGBM2	0	0	0	0	1	1	no
XLOC_000928	OR10J4	chr1:159401894-159403026	SJGBM2-10Gy	SJGBM2	0	0	0	0	1	1	no
XLOC_000929	OR10J1	chr1:159409511-159410600	SJGBM2-10Gy	SJGBM2	0	0	0	0	1	1	no
XLOC_000930	APCS	chr1:159557615-159558661	SJGBM2-10Gy	SJGBM2	0	0	0	0	1	1	no
XLOC_000931	DUSP23	chr1:159750735-159752336	SJGBM2-10Gy	SJGBM2	66.9802	28.9571	-1.20982	-2.77693	5e-05	0.000252441	yes
XLOC_000932	FCRL6	chr1:159770300-159786047	SJGBM2-10Gy	SJGBM2	0.20101	0.0544075	-1.88539	0	1	1	no
XLOC_000933	SLAMF8	chr1:159796478-159869906	SJGBM2-10Gy	SJGBM2	0.198573	0.284926	0.520923	0	1	1	no
XLOC_000934	CFAP45,VSIG8	chr1:159796478-159869906	SJGBM2-10Gy	SJGBM2	2.45322	1.56351	-0.649888	-0.734472	0.2007	0.34556	no
XLOC_000935	LINC01133	chr1:159931013-159951059	SJGBM2-10Gy	SJGBM2	0.416351	0.468664	0.170755	0.181516	0.78595	0.876602	no
XLOC_000936	KCNJ10	chr1:159994578-160040051	SJGBM2-10Gy	SJGBM2	18.4581	16.5927	-0.153703	-0.277946	0.6399	0.774587	no
XLOC_000937	KCNJ9	chr1:160051359-160060058	SJGBM2-10Gy	SJGBM2	0.145694	0.22443	0.62332	0	1	1	no
XLOC_000938	ATP1A2	chr1:160085519-160113766	SJGBM2-10Gy	SJGBM2	0.174963	0.0726604	-1.26781	0	1	1	no
XLOC_000939	ATP1A4	chr1:160121351-160156767	SJGBM2-10Gy	SJGBM2	0	0	0	0	1	1	no
XLOC_000940	CASQ1	chr1:160160284-160171676	SJGBM2-10Gy	SJGBM2	5.49438	1.95632	-1.48981	-3.43212	5e-05	0.000252441	yes
XLOC_000941	PEA15	chr1:160171988-160232757	SJGBM2-10Gy	SJGBM2	271.209	214.834	-0.336187	-0.488955	0.405	0.569359	no
XLOC_000942	SUMO1P3	chr1:160258376-160328742	SJGBM2-10Gy	SJGBM2	17.7094	14.5135	-0.287116	-0.0964299	0.9058	0.949065	no
XLOC_000943	NCSTN	chr1:160258376-160328742	SJGBM2-10Gy	SJGBM2	56.5572	52.6303	-0.103817	-0.0710384	0.914	0.953685	no
XLOC_000944	NHLH1	chr1:160336860-160342638	SJGBM2-10Gy	SJGBM2	0.465059	0.541392	0.219258	0.39609	0.54095	0.695532	no
XLOC_000945	VANGL2	chr1:160370341-160398468	SJGBM2-10Gy	SJGBM2	14.5463	13.4359	-0.114564	-0.226092	0.7039	0.821481	no
XLOC_000946	SLAMF7	chr1:160708846-160724772	SJGBM2-10Gy	SJGBM2	3.58493	1.32876	-1.43186	-2.66088	5e-05	0.000252441	yes
XLOC_000947	LY9	chr1:160765863-160798045	SJGBM2-10Gy	SJGBM2	0	0	0	0	1	1	no
XLOC_000948	LOC101928372	chr1:160902254-160924589	SJGBM2-10Gy	SJGBM2	0	0.00586907	inf	0	1	1	no
XLOC_000949	ARHGAP30	chr1:161015827-161039760	SJGBM2-10Gy	SJGBM2	0.32103	0.435726	0.440712	0.718234	0.2142	0.361057	no
XLOC_000950	KLHDC9	chr1:161068150-161070138	SJGBM2-10Gy	SJGBM2	0.429835	0.495141	0.204058	0.235282	0.6503	0.782081	no
XLOC_000951	NIT1	chr1:161070345-161128681	SJGBM2-10Gy	SJGBM2	28.6223	11.9818	-1.2563	-0.76065	0.28285	0.436982	no
XLOC_000952	UFC1	chr1:161070345-161128681	SJGBM2-10Gy	SJGBM2	60.5729	52.2404	-0.213505	-0.151247	0.79375	0.881701	no
XLOC_000953	USP21	chr1:161129114-161135516	SJGBM2-10Gy	SJGBM2	20.9296	14.3921	-0.540272	-1.25618	0.02645	0.0700755	no
XLOC_000954	PPOX	chr1:161135757-161141010	SJGBM2-10Gy	SJGBM2	12.1544	8.97764	-0.437071	-0.985268	0.08645	0.183089	no
XLOC_000955	NDUFS2	chr1:161159474-161184184	SJGBM2-10Gy	SJGBM2	95.6176	73.652	-0.376552	-0.816856	0.15025	0.278343	no
XLOC_000956	FCER1G	chr1:161185086-161189038	SJGBM2-10Gy	SJGBM2	0.91681	0.26779	-1.77552	-2.52805	0.04225	0.103095	no
XLOC_000957	TOMM40L	chr1:161195728-161208000	SJGBM2-10Gy	SJGBM2	10.0673	6.75772	-0.575073	-1.26036	0.0248	0.066344	no
XLOC_000958	PCP4L1	chr1:161228516-161255240	SJGBM2-10Gy	SJGBM2	0.0552434	0.0094917	-2.54106	0	1	1	no
XLOC_000959	SDHC	chr1:161284005-161344602	SJGBM2-10Gy	SJGBM2	18.5441	16.8657	-0.136869	-0.280433	0.659	0.78884	no
XLOC_000960	FCGR2A,FCGR2C	chr1:161475204-161571010	SJGBM2-10Gy	SJGBM2	0.609793	0.961893	0.657557	1.06336	0.10085	0.206671	no
XLOC_000961	HSPA6	chr1:161475204-161571010	SJGBM2-10Gy	SJGBM2	0.19808	0.223825	0.176292	0	1	1	no
XLOC_000962	HSPA7	chr1:161575848-161578341	SJGBM2-10Gy	SJGBM2	0.0303	0.059869	0.982493	0	1	1	no
XLOC_000963	FCGR2B	chr1:161632904-161648444	SJGBM2-10Gy	SJGBM2	0.0913744	0.00987543	-3.20987	0	1	1	no
XLOC_000964	FCRLA	chr1:161676651-161684142	SJGBM2-10Gy	SJGBM2	3.94345	5.16516	0.389356	0.736247	0.19135	0.333574	no
XLOC_000965	FCRLB	chr1:161691333-161697965	SJGBM2-10Gy	SJGBM2	2.01359	1.9538	-0.0434833	-0.084581	0.8792	0.934123	no
XLOC_000966	DUSP12	chr1:161718312-161726955	SJGBM2-10Gy	SJGBM2	38.5021	30.6797	-0.327652	-0.738682	0.193	0.335693	no
XLOC_000967	ATF6	chr1:161735270-161937482	SJGBM2-10Gy	SJGBM2	64.1375	60.2832	-0.0894116	-0.13886	0.8111	0.89243	no
XLOC_000968	OLFML2B	chr1:161952979-162356608	SJGBM2-10Gy	SJGBM2	0	0.0179459	inf	0	1	1	no
XLOC_000969	C1orf226,NOS1AP	chr1:161952979-162356608	SJGBM2-10Gy	SJGBM2	2.01231	2.17361	0.11124	0.136438	0.7992	0.88505	no
XLOC_000970	MIR4654	chr1:161952979-162356608	SJGBM2-10Gy	SJGBM2	0	0	0	0	1	1	no
XLOC_000971	MIR556	chr1:161952979-162356608	SJGBM2-10Gy	SJGBM2	0	0	0	0	1	1	no
XLOC_000972	UHMK1	chr1:162466963-162499501	SJGBM2-10Gy	SJGBM2	6.6163	10.4441	0.658597	1.38339	0.0141	0.0408897	yes
XLOC_000973	UAP1	chr1:162531229-162570857	SJGBM2-10Gy	SJGBM2	41.8959	41.09	-0.0280199	-0.0619613	0.9139	0.953631	no
XLOC_000974	DDR2	chr1:162601918-162757806	SJGBM2-10Gy	SJGBM2	55.3035	56.7579	0.0374521	0.0453502	0.93525	0.96494	no
XLOC_000975	HSD17B7	chr1:162760491-162782608	SJGBM2-10Gy	SJGBM2	2.85093	2.13601	-0.41651	-0.760325	0.18005	0.318743	no
XLOC_000976	RGS4	chr1:163037542-163047207	SJGBM2-10Gy	SJGBM2	180.021	68.0068	-1.40442	-2.64617	5e-05	0.000252441	yes
XLOC_000977	LOC101928404	chr1:163112085-163327528	SJGBM2-10Gy	SJGBM2	0.202574	0.0344021	-2.55788	0	1	1	no
XLOC_000978	NUF2	chr1:163112085-163327528	SJGBM2-10Gy	SJGBM2	66.2292	59.0226	-0.1662	-0.14969	0.7671	0.86443	no
XLOC_000979	PBX1	chr1:164528297-164821108	SJGBM2-10Gy	SJGBM2	8.33493	6.90062	-0.272445	-0.636034	0.2673	0.418557	no
XLOC_000980	LRRC52	chr1:165446078-165551392	SJGBM2-10Gy	SJGBM2	0	0.0107774	inf	0	1	1	no
XLOC_000981	MGST3	chr1:165600109-165625372	SJGBM2-10Gy	SJGBM2	64.9382	39.3955	-0.721036	-1.59944	0.0059	0.0192849	yes
XLOC_000982	LOC440700	chr1:165667986-165679199	SJGBM2-10Gy	SJGBM2	0	0	0	0	1	1	no
XLOC_000983	LOC100147773	chr1:165738165-165745179	SJGBM2-10Gy	SJGBM2	0.296225	0.254808	-0.217284	0	1	1	no
XLOC_000984	UCK2	chr1:165796731-165880855	SJGBM2-10Gy	SJGBM2	23.4464	26.0493	0.151875	0.331979	0.55495	0.707771	no
XLOC_000985	FMO9P	chr1:166573152-166594473	SJGBM2-10Gy	SJGBM2	0.00885461	0	#NAME?	0	1	1	no
XLOC_000986	POGK	chr1:166808640-166845721	SJGBM2-10Gy	SJGBM2	14.5741	15.6939	0.106801	0.219956	0.712	0.826913	no
XLOC_000987	MAEL	chr1:166944818-166991449	SJGBM2-10Gy	SJGBM2	0.100457	0.0338552	-1.56913	0	1	1	no
XLOC_000988	DUSP27	chr1:167063326-167098366	SJGBM2-10Gy	SJGBM2	0.00650585	0.00284495	-1.19333	0	1	1	no
XLOC_000989	LINC01363	chr1:167142162-167179013	SJGBM2-10Gy	SJGBM2	0.289446	0.0707912	-2.03165	0	1	1	no
XLOC_000990	POU2F1	chr1:167190065-167396582	SJGBM2-10Gy	SJGBM2	1.99642	2.2392	0.165569	0.392044	0.4934	0.653929	no
XLOC_000991	RCSD1	chr1:167599429-167677933	SJGBM2-10Gy	SJGBM2	0.0490782	0.241854	2.30098	0	1	1	no
XLOC_000992	MPZL1	chr1:167689304-167761156	SJGBM2-10Gy	SJGBM2	47.1873	51.349	0.121937	0.198349	0.72635	0.83742	no
XLOC_000993	DCAF6	chr1:167885912-168045083	SJGBM2-10Gy	SJGBM2	16.7494	15.1992	-0.140119	-0.273993	0.62455	0.763106	no
XLOC_000994	MIR1255B2	chr1:167885912-168045083	SJGBM2-10Gy	SJGBM2	0	0	0	0	1	1	no
XLOC_000995	TIPRL	chr1:168148082-168171351	SJGBM2-10Gy	SJGBM2	24.7148	24.4527	-0.0153808	-0.026879	0.9621	0.979255	no
XLOC_000996	SFT2D2,TBX19	chr1:168195213-168283664	SJGBM2-10Gy	SJGBM2	2.56588	2.25339	-0.187355	-0.14538	0.7848	0.875853	no
XLOC_000997	MIR557	chr1:168344761-168344859	SJGBM2-10Gy	SJGBM2	0	0	0	0	1	1	no
XLOC_000998	XCL1	chr1:168545710-168551315	SJGBM2-10Gy	SJGBM2	0	0	0	0	1	1	no
XLOC_000999	DPT	chr1:168664694-168698442	SJGBM2-10Gy	SJGBM2	0.644316	0.111351	-2.53265	-0.931283	0.06695	0.149344	no
XLOC_001000	LINC00626	chr1:168756178-168762126	SJGBM2-10Gy	SJGBM2	0	0	0	0	1	1	no
XLOC_001001	LOC101928596	chr1:169073361-169074144	SJGBM2-10Gy	SJGBM2	0	0	0	0	1	1	no
XLOC_001002	ATP1B1	chr1:169075946-169429907	SJGBM2-10Gy	SJGBM2	49.8178	24.6065	-1.01762	-1.31105	0.07345	0.160817	no
XLOC_001003	BLZF1	chr1:169075946-169429907	SJGBM2-10Gy	SJGBM2	8.03129	8.08195	0.00907045	0.00673413	0.99085	0.995037	no
XLOC_001004	C1orf112	chr1:169761669-169863349	SJGBM2-10Gy	SJGBM2	7.2985	9.46413	0.374869	0.646337	0.35955	0.522939	no
XLOC_001005	METTL11B	chr1:170115187-170136923	SJGBM2-10Gy	SJGBM2	0	0	0	0	1	1	no
XLOC_001006	GORAB	chr1:170430457-170522974	SJGBM2-10Gy	SJGBM2	2.7183	2.70102	-0.00920427	-0.0200349	0.9731	0.98543	no
XLOC_001007	PRRX1	chr1:170631413-170708737	SJGBM2-10Gy	SJGBM2	7.2358	8.86601	0.293132	0.691313	0.22475	0.372927	no
XLOC_001008	MROH9	chr1:170904611-171033906	SJGBM2-10Gy	SJGBM2	0	0	0	0	1	1	no
XLOC_001009	FMO3	chr1:171060017-171086959	SJGBM2-10Gy	SJGBM2	0.0178318	0.012817	-0.476394	0	1	1	no
XLOC_001010	MIR1295B	chr1:171060017-171086959	SJGBM2-10Gy	SJGBM2	0	0	0	0	1	1	no
XLOC_001011	FMO6P	chr1:171106878-171130702	SJGBM2-10Gy	SJGBM2	0.0100078	0	#NAME?	0	1	1	no
XLOC_001012	FMO2	chr1:171154346-171181822	SJGBM2-10Gy	SJGBM2	0	0	0	0	1	1	no
XLOC_001013	FMO1	chr1:171217609-171255117	SJGBM2-10Gy	SJGBM2	0.0111685	0	#NAME?	0	1	1	no
XLOC_001014	FMO4	chr1:171283281-171314485	SJGBM2-10Gy	SJGBM2	0.534224	0.715495	0.421496	0.709331	0.2293	0.37777	no
XLOC_001015	PRRC2C	chr1:171452236-171562650	SJGBM2-10Gy	SJGBM2	23.8124	27.872	0.227106	0.459643	0.4256	0.590203	no
XLOC_001016	METTL13	chr1:171750625-171766946	SJGBM2-10Gy	SJGBM2	8.89624	8.82057	-0.012323	-0.0287189	0.9628	0.979666	no
XLOC_001017	DNM3	chr1:171787036-172437969	SJGBM2-10Gy	SJGBM2	6.1375	5.59308	-0.134007	-0.0971413	0.85975	0.922299	no
XLOC_001018	DNM3-IT1	chr1:171787036-172437969	SJGBM2-10Gy	SJGBM2	0	0	0	0	1	1	no
XLOC_001019	MIR3120	chr1:171787036-172437969	SJGBM2-10Gy	SJGBM2	0	0	0	0	1	1	no
XLOC_001020	C1orf105	chr1:171787036-172437969	SJGBM2-10Gy	SJGBM2	0	0.0301322	inf	0	1	1	no
XLOC_001021	SUCO	chr1:172501488-172581184	SJGBM2-10Gy	SJGBM2	10.8068	11.7381	0.11925	0.224423	0.6931	0.813854	no
XLOC_001022	FASLG	chr1:172628147-172636012	SJGBM2-10Gy	SJGBM2	0.0122488	0	#NAME?	0	1	1	no
XLOC_001023	PRDX6	chr1:173446485-173457946	SJGBM2-10Gy	SJGBM2	115.089	86.2841	-0.415577	-1.07162	0.1157	0.229377	no
XLOC_001024	TEX50	chr1:173574801-173755840	SJGBM2-10Gy	SJGBM2	0	0	0	0	1	1	no
XLOC_001025	KLHL20	chr1:173574801-173755840	SJGBM2-10Gy	SJGBM2	5.03595	5.4862	0.123545	0.235768	0.67245	0.798454	no
XLOC_001026	DARS2	chr1:173764078-173828376	SJGBM2-10Gy	SJGBM2	27.7939	21.4944	-0.370808	-0.756186	0.18785	0.328981	no
XLOC_001027	GAS5-AS1	chr1:173828437-173837125	SJGBM2-10Gy	SJGBM2	1.09613	1.51525	0.46713	0.185998	0.7035	0.821325	no
XLOC_001028	ZBTB37	chr1:173837219-173860167	SJGBM2-10Gy	SJGBM2	0.638966	0.801951	0.327775	0.545962	0.3068	0.464347	no
XLOC_001029	RABGAP1L	chr1:174128551-174964445	SJGBM2-10Gy	SJGBM2	4.03257	4.23363	0.0701931	0.141947	0.81735	0.896573	no
XLOC_001030	GPR52	chr1:174128551-174964445	SJGBM2-10Gy	SJGBM2	0	0	0	0	1	1	no
XLOC_001031	CACYBP	chr1:174967021-174992612	SJGBM2-10Gy	SJGBM2	26.1424	17.088	-0.613409	-1.20428	0.0609	0.138473	no
XLOC_001032	TNN	chr1:175036993-175117202	SJGBM2-10Gy	SJGBM2	0.0129601	0.0342657	1.40269	0	1	1	no
XLOC_001033	LINC01657	chr1:175846478-175849600	SJGBM2-10Gy	SJGBM2	0	0	0	0	1	1	no
XLOC_001034	PAPPA2	chr1:175913961-176814731	SJGBM2-10Gy	SJGBM2	0.0817681	0.721266	3.14092	1.33836	0.00485	0.0162043	yes
XLOC_001035	BRINP2	chr1:177140523-177251558	SJGBM2-10Gy	SJGBM2	0.230052	0.0354738	-2.69713	0	1	1	no
XLOC_001036	LINC01645	chr1:177320721-177335594	SJGBM2-10Gy	SJGBM2	0	0	0	0	1	1	no
XLOC_001037	LINC01741	chr1:177669658-177679465	SJGBM2-10Gy	SJGBM2	0	0	0	0	1	1	no
XLOC_001038	-	chr1:177883597-177892716	SJGBM2-10Gy	SJGBM2	0	0.00429747	inf	0	1	1	no
XLOC_001039	RASAL2	chr1:178060642-178451092	SJGBM2-10Gy	SJGBM2	2.53751	3.00218	0.242594	0.562047	0.32215	0.481688	no
XLOC_001040	TEX35	chr1:178482211-178492635	SJGBM2-10Gy	SJGBM2	0	0	0	0	1	1	no
XLOC_001041	C1orf220	chr1:178511415-178621270	SJGBM2-10Gy	SJGBM2	0.196833	0.218361	0.149743	0	1	1	no
XLOC_001042	MIR4424	chr1:178646883-178646969	SJGBM2-10Gy	SJGBM2	0	0	0	0	1	1	no
XLOC_001043	RALGPS2	chr1:178694281-178891204	SJGBM2-10Gy	SJGBM2	0.592959	0.93723	0.66047	1.40384	0.01355	0.0395102	yes
XLOC_001044	FAM20B	chr1:178994938-179046131	SJGBM2-10Gy	SJGBM2	8.64948	13.8847	0.682809	1.1801	0.0396	0.0978333	no
XLOC_001045	TOR3A	chr1:179050550-179065129	SJGBM2-10Gy	SJGBM2	27.553	23.3753	-0.237225	-0.406993	0.44555	0.609837	no
XLOC_001046	SOAT1	chr1:179262848-179327817	SJGBM2-10Gy	SJGBM2	16.7606	14.7013	-0.189131	-0.334831	0.55335	0.706459	no
XLOC_001047	AXDND1	chr1:179334854-179545087	SJGBM2-10Gy	SJGBM2	0.0750472	0.05042	-0.573801	0	1	1	no
XLOC_001048	TDRD5	chr1:179560747-179660407	SJGBM2-10Gy	SJGBM2	0	0.0275803	inf	0	1	1	no
XLOC_001049	FAM163A	chr1:179696897-179785335	SJGBM2-10Gy	SJGBM2	0.00366807	0.116634	4.99083	0	1	1	no
XLOC_001050	TOR1AIP2	chr1:179809101-179846941	SJGBM2-10Gy	SJGBM2	2.2662	2.12902	-0.0900867	-0.0872888	0.87145	0.929435	no
XLOC_001051	TOR1AIP1	chr1:179850750-179894588	SJGBM2-10Gy	SJGBM2	16.3969	16.8772	0.0416454	0.0826503	0.88725	0.938511	no
XLOC_001052	CEP350	chr1:179923840-180084015	SJGBM2-10Gy	SJGBM2	3.92156	4.91959	0.32711	0.622108	0.27595	0.428727	no
XLOC_001053	QSOX1	chr1:180123959-180173153	SJGBM2-10Gy	SJGBM2	32.7766	28.6486	-0.194201	-0.376491	0.54805	0.70195	no
XLOC_001054	LHX4	chr1:180199432-180472610	SJGBM2-10Gy	SJGBM2	0.526277	0.708541	0.429029	0.270998	0.6404	0.775059	no
XLOC_001055	OVAAL	chr1:180528109-180535654	SJGBM2-10Gy	SJGBM2	0.0772223	0.0238876	-1.69276	0	1	1	no
XLOC_001056	XPR1	chr1:180601050-180860694	SJGBM2-10Gy	SJGBM2	9.19632	10.5611	0.199627	0.386526	0.50365	0.662911	no
XLOC_001057	-	chr1:180864166-180868753	SJGBM2-10Gy	SJGBM2	0.599596	0.496388	-0.272524	-0.409327	0.647	0.779497	no
XLOC_001058	KIAA1614	chr1:180877846-180924023	SJGBM2-10Gy	SJGBM2	0.656975	0.71434	0.120773	0.240316	0.6927	0.813451	no
XLOC_001059	MR1	chr1:181002560-181031074	SJGBM2-10Gy	SJGBM2	1.54209	1.56515	0.021415	0.041556	0.9435	0.969456	no
XLOC_001060	IER5	chr1:181057395-181062589	SJGBM2-10Gy	SJGBM2	10.0807	6.4398	-0.646511	-1.5004	0.0091	0.0280607	yes
XLOC_001061	LINC01732	chr1:181143619-181151342	SJGBM2-10Gy	SJGBM2	0	0	0	0	1	1	no
XLOC_001062	LINC01699	chr1:181205523-181207740	SJGBM2-10Gy	SJGBM2	0	0	0	0	1	1	no
XLOC_001063	CACNA1E	chr1:181452685-181775921	SJGBM2-10Gy	SJGBM2	0.0634453	0.0319844	-0.988143	0	1	1	no
XLOC_001064	LINC00272	chr1:182376755-182383948	SJGBM2-10Gy	SJGBM2	0	0	0	0	1	1	no
XLOC_001065	RGSL1	chr1:182419255-182529732	SJGBM2-10Gy	SJGBM2	0	0	0	0	1	1	no
XLOC_001066	LINC01686	chr1:182584274-182585764	SJGBM2-10Gy	SJGBM2	0.341589	0.253994	-0.427467	0	1	1	no
XLOC_001067	LINC01688	chr1:182681996-182683676	SJGBM2-10Gy	SJGBM2	0	0	0	0	1	1	no
XLOC_001068	NPL	chr1:182757947-182799519	SJGBM2-10Gy	SJGBM2	1.9725	1.33573	-0.562397	-1.15687	0.03825	0.0951687	no
XLOC_001069	DHX9	chr1:182808438-182857117	SJGBM2-10Gy	SJGBM2	56.3571	48.4552	-0.217944	-0.44666	0.42755	0.59211	no
XLOC_001070	LAMC1	chr1:182992431-183114799	SJGBM2-10Gy	SJGBM2	40.8984	42.0644	0.0405541	0.0579176	0.91575	0.954624	no
XLOC_001071	LAMC2	chr1:183155173-183214262	SJGBM2-10Gy	SJGBM2	0.0408365	0.0416889	0.0298045	0	1	1	no
XLOC_001072	SMG7	chr1:183430010-183523329	SJGBM2-10Gy	SJGBM2	23.6647	25.2217	0.0919291	0.199448	0.73215	0.841458	no
XLOC_001073	RGL1	chr1:183590155-183897685	SJGBM2-10Gy	SJGBM2	2.0574	1.6097	-0.354032	-0.228162	0.66	0.789445	no
XLOC_001074	TSEN15	chr1:184020784-184043344	SJGBM2-10Gy	SJGBM2	21.6292	25.743	0.251197	0.57679	0.31445	0.473187	no
XLOC_001075	-	chr1:184088571-184091830	SJGBM2-10Gy	SJGBM2	0.429517	0.361983	-0.246791	-0.257363	0.64255	0.776416	no
XLOC_001076	C1orf21	chr1:184356087-184598251	SJGBM2-10Gy	SJGBM2	3.16729	1.63089	-0.957588	-2.1872	0.0001	0.000484068	yes
XLOC_001077	LINC01633	chr1:184970658-184977810	SJGBM2-10Gy	SJGBM2	0	0	0	0	1	1	no
XLOC_001078	RNF2	chr1:185014467-185072069	SJGBM2-10Gy	SJGBM2	4.58354	4.99285	0.123401	0.286402	0.62615	0.764296	no
XLOC_001079	SWT1	chr1:185087217-185260990	SJGBM2-10Gy	SJGBM2	1.2437	1.7948	0.529184	0.545286	0.3405	0.502019	no
XLOC_001080	HMCN1	chr1:185703512-186160085	SJGBM2-10Gy	SJGBM2	1.80188	0.664263	-1.43968	-2.84253	5e-05	0.000252441	yes
XLOC_001081	PRG4	chr1:186265404-186390575	SJGBM2-10Gy	SJGBM2	0.0057324	0.014099	1.29838	0	1	1	no
XLOC_001082	C1orf27	chr1:186265404-186390575	SJGBM2-10Gy	SJGBM2	11.5701	15.0506	0.379422	0.279389	0.6372	0.772633	no
XLOC_001083	OCLM	chr1:186265404-186390575	SJGBM2-10Gy	SJGBM2	0.213023	0.323951	0.604768	0	1	1	no
XLOC_001084	LOC102724919	chr1:186404292-186439423	SJGBM2-10Gy	SJGBM2	0.0715102	0.161192	1.17256	0	1	1	no
XLOC_001085	PTGS2	chr1:186640943-186651903	SJGBM2-10Gy	SJGBM2	0.018655	0.0301149	0.690916	0	1	1	no
XLOC_001086	PACERR	chr1:186640943-186651903	SJGBM2-10Gy	SJGBM2	0.144586	0.0639742	-1.17636	0	1	1	no
XLOC_001087	PLA2G4A	chr1:186798031-186958498	SJGBM2-10Gy	SJGBM2	2.44868	1.77749	-0.462163	-0.995715	0.08065	0.173229	no
XLOC_001088	LINC01036	chr1:187061973-187329376	SJGBM2-10Gy	SJGBM2	0	0	0	0	1	1	no
XLOC_001089	LINC01037	chr1:187412759-187446354	SJGBM2-10Gy	SJGBM2	0	0	0	0	1	1	no
XLOC_001090	LINC01351	chr1:190447389-190450524	SJGBM2-10Gy	SJGBM2	0	0	0	0	1	1	no
XLOC_001091	LINC01720	chr1:190594019-190770788	SJGBM2-10Gy	SJGBM2	0	0	0	0	1	1	no
XLOC_001092	RGS18	chr1:192127591-192154945	SJGBM2-10Gy	SJGBM2	0	0	0	0	1	1	no
XLOC_001093	RGS21	chr1:192286121-192336414	SJGBM2-10Gy	SJGBM2	0	0	0	0	1	1	no
XLOC_001094	-	chr1:192486678-192499878	SJGBM2-10Gy	SJGBM2	3.11944	0.42607	-2.87213	-2.73766	5e-05	0.000252441	yes
XLOC_001095	RGS1	chr1:192544856-192549159	SJGBM2-10Gy	SJGBM2	5.00899	1.53841	-1.70308	-4.19091	5e-05	0.000252441	yes
XLOC_001096	RGS13	chr1:192605267-192629440	SJGBM2-10Gy	SJGBM2	0.390022	0.0642445	-2.60191	-1.79802	0.15965	0.291163	no
XLOC_001097	MIR4426	chr1:192685457-192685520	SJGBM2-10Gy	SJGBM2	0	0	0	0	1	1	no
XLOC_001098	RGS2	chr1:192778168-192781407	SJGBM2-10Gy	SJGBM2	8.44515	3.29237	-1.359	-3.6084	5e-05	0.000252441	yes
XLOC_001099	TROVE2	chr1:192981423-193075673	SJGBM2-10Gy	SJGBM2	7.30181	8.38153	0.198959	0.173897	0.7593	0.8595	no
XLOC_001100	CDC73	chr1:193091087-193224179	SJGBM2-10Gy	SJGBM2	5.76003	6.04556	0.0697977	0.163139	0.7743	0.869069	no
XLOC_001101	MIR1278	chr1:193091087-193224179	SJGBM2-10Gy	SJGBM2	0	0	0	0	1	1	no
XLOC_001102	LINC01031	chr1:193273874-193335083	SJGBM2-10Gy	SJGBM2	0	0	0	0	1	1	no
XLOC_001103	CFH,CFHR1,CFHR3	chr1:196621007-196801319	SJGBM2-10Gy	SJGBM2	0.0400226	0.181985	2.18493	0	1	1	no
XLOC_001104	CFHR4	chr1:196857143-196887843	SJGBM2-10Gy	SJGBM2	0	0.00573535	inf	0	1	1	no
XLOC_001105	CFHR2	chr1:196912897-196928356	SJGBM2-10Gy	SJGBM2	0	0	0	0	1	1	no
XLOC_001106	CFHR5	chr1:196946666-196978803	SJGBM2-10Gy	SJGBM2	0	0	0	0	1	1	no
XLOC_001107	CRB1	chr1:197122811-197447585	SJGBM2-10Gy	SJGBM2	0.115827	0.0260919	-2.1503	0	1	1	no
XLOC_001108	C1orf53	chr1:197871681-197876497	SJGBM2-10Gy	SJGBM2	0.600907	0.260503	-1.20584	-1.62409	0.11225	0.224097	no
XLOC_001109	LHX9	chr1:197881634-197901609	SJGBM2-10Gy	SJGBM2	0	0	0	0	1	1	no
XLOC_001110	NEK7	chr1:198126107-198291548	SJGBM2-10Gy	SJGBM2	5.79856	5.97682	0.0436852	0.100521	0.8608	0.922985	no
XLOC_001111	PTPRC	chr1:198608097-198726605	SJGBM2-10Gy	SJGBM2	0.00328282	0	#NAME?	0	1	1	no
XLOC_001112	LINC01221	chr1:198961717-199045864	SJGBM2-10Gy	SJGBM2	0	0	0	0	1	1	no
XLOC_001113	NR5A2	chr1:199996729-200146550	SJGBM2-10Gy	SJGBM2	0.00409726	0.00442126	0.109797	0	1	1	no
XLOC_001114	LOC101929224	chr1:200609934-200663378	SJGBM2-10Gy	SJGBM2	0.723001	0.680912	-0.0865309	-0.0246615	0.9687	0.982907	no
XLOC_001115	CAMSAP2	chr1:200708016-200829835	SJGBM2-10Gy	SJGBM2	10.2321	11.8778	0.215173	0.481711	0.3975	0.561988	no
XLOC_001116	GPR25	chr1:200842082-200843306	SJGBM2-10Gy	SJGBM2	0.00981114	0.0114826	0.226953	0	1	1	no
XLOC_001117	C1orf106	chr1:200860466-200884864	SJGBM2-10Gy	SJGBM2	1.78293	1.3929	-0.356165	-0.736248	0.20095	0.34581	no
XLOC_001118	-	chr1:200993097-200996212	SJGBM2-10Gy	SJGBM2	0.136592	0.113916	-0.261902	0	1	1	no
XLOC_001119	IGFN1	chr1:201159872-201202561	SJGBM2-10Gy	SJGBM2	15.0544	27.4341	0.865779	1.69642	0.00335	0.0117252	yes
XLOC_001120	PKP1	chr1:201252579-201302121	SJGBM2-10Gy	SJGBM2	0.0036082	0.00428232	0.247115	0	1	1	no
XLOC_001121	CSRP1	chr1:201452657-201487372	SJGBM2-10Gy	SJGBM2	0.256245	0.761238	1.57083	0.319275	0.5172	0.675128	no
XLOC_001122	RPS10P7	chr1:201488061-201504690	SJGBM2-10Gy	SJGBM2	0.507921	1.57096	1.62897	2.53984	0.00015	0.000705346	yes
XLOC_001123	NAV1	chr1:201506827-201915716	SJGBM2-10Gy	SJGBM2	20.5178	19.5395	-0.0704843	-0.069771	0.86645	0.926451	no
XLOC_001124	MIR5191	chr1:201506827-201915716	SJGBM2-10Gy	SJGBM2	0	0	0	0	1	1	no
XLOC_001125	MIR1231	chr1:201506827-201915716	SJGBM2-10Gy	SJGBM2	0	0	0	0	1	1	no
XLOC_001126	IPO9,SHISA4	chr1:201506827-201915716	SJGBM2-10Gy	SJGBM2	40.1035	34.831	-0.203357	-0.195495	0.72285	0.834924	no
XLOC_001127	MIR6739	chr1:201506827-201915716	SJGBM2-10Gy	SJGBM2	0	0	0	0	1	1	no
XLOC_001128	TIMM17A	chr1:201924599-201939789	SJGBM2-10Gy	SJGBM2	25.6358	28.2145	0.138277	0.326874	0.565	0.716264	no
XLOC_001129	SNORA70H	chr1:201947588-201947723	SJGBM2-10Gy	SJGBM2	0	0	0	0	1	1	no
XLOC_001130	RNPEP	chr1:201951765-201979481	SJGBM2-10Gy	SJGBM2	28.2039	19.7009	-0.517632	-1.2858	0.03695	0.0926195	no
XLOC_001131	MIR6740	chr1:201951765-201979481	SJGBM2-10Gy	SJGBM2	0	0	0	0	1	1	no
XLOC_001132	ELF3	chr1:201979689-201986315	SJGBM2-10Gy	SJGBM2	0.03137	0.0108985	-1.52525	0	1	1	no
XLOC_001133	GPR37L1	chr1:202092028-202098634	SJGBM2-10Gy	SJGBM2	0.00442264	0	#NAME?	0	1	1	no
XLOC_001134	PTPRVP	chr1:202137178-202158577	SJGBM2-10Gy	SJGBM2	0.00401434	0.00940189	1.22779	0	1	1	no
XLOC_001135	LGR6	chr1:202163117-202288889	SJGBM2-10Gy	SJGBM2	1.6852	1.07216	-0.652397	-1.00624	0.15145	0.280089	no
XLOC_001136	PPP1R12B	chr1:202317829-202557840	SJGBM2-10Gy	SJGBM2	2.88747	2.69743	-0.0982226	-0.195379	0.7338	0.8426	no
XLOC_001137	PCAT6	chr1:202780073-202781041	SJGBM2-10Gy	SJGBM2	3.78004	1.83198	-1.045	-1.63743	0.0073	0.0231737	yes
XLOC_001138	MGAT4EP	chr1:202789384-202796341	SJGBM2-10Gy	SJGBM2	0.0228998	0.0114256	-1.00306	0	1	1	no
XLOC_001139	LOC148709	chr1:202830881-202844369	SJGBM2-10Gy	SJGBM2	0.079879	0.0141522	-2.49679	0	1	1	no
XLOC_001140	TMEM183A	chr1:202955579-202994375	SJGBM2-10Gy	SJGBM2	7.25739	5.57952	-0.37931	-0.723536	0.20435	0.350089	no
XLOC_001141	PPFIA4	chr1:202995623-203047864	SJGBM2-10Gy	SJGBM2	1.12068	0.522443	-1.10102	-2.2991	5e-05	0.000252441	yes
XLOC_001142	ADORA1	chr1:203096800-203136533	SJGBM2-10Gy	SJGBM2	24.4702	14.9629	-0.709633	-1.50158	0.00985	0.0300491	yes
XLOC_001143	LINC01353	chr1:203255775-203257924	SJGBM2-10Gy	SJGBM2	0.244562	0.0219187	-3.47996	0	1	1	no
XLOC_001144	BTG2	chr1:203274663-203278729	SJGBM2-10Gy	SJGBM2	12.555	6.62567	-0.922124	-2.4319	0.00015	0.000705346	yes
XLOC_001145	PRELP	chr1:203444882-203460479	SJGBM2-10Gy	SJGBM2	0.00682424	0.00161868	-2.07585	0	1	1	no
XLOC_001146	OPTC	chr1:203463270-203478077	SJGBM2-10Gy	SJGBM2	0	0	0	0	1	1	no
XLOC_001147	-	chr1:203482130-203492922	SJGBM2-10Gy	SJGBM2	0.137515	0	#NAME?	0	1	1	no
XLOC_001148	ATP2B4	chr1:203595914-203713209	SJGBM2-10Gy	SJGBM2	5.48469	5.22869	-0.0689613	-0.141342	0.81445	0.894653	no
XLOC_001149	SNORA77	chr1:203595914-203713209	SJGBM2-10Gy	SJGBM2	0	0	0	0	1	1	no
XLOC_001150	LINC00260	chr1:203595914-203713209	SJGBM2-10Gy	SJGBM2	0.0631209	0.070907	0.16781	0	1	1	no
XLOC_001151	LAX1	chr1:203734283-203745480	SJGBM2-10Gy	SJGBM2	0.00721103	0.0042637	-0.758101	0	1	1	no
XLOC_001152	ZC3H11A	chr1:203764657-203825000	SJGBM2-10Gy	SJGBM2	18.3984	18.9025	0.0389922	0.0840554	0.8852	0.937235	no
XLOC_001153	ZBED6	chr1:203764657-203825000	SJGBM2-10Gy	SJGBM2	1.49818	2.33447	0.639881	0.385459	0.54235	0.696662	no
XLOC_001154	SNRPE	chr1:203830712-203840280	SJGBM2-10Gy	SJGBM2	3.51382	2.54767	-0.463864	-0.953565	0.098	0.202231	no
XLOC_001155	SOX13	chr1:204042229-204097178	SJGBM2-10Gy	SJGBM2	1.48043	1.91529	0.371553	0.824982	0.1509	0.279327	no
XLOC_001156	LOC101929441	chr1:204100188-204121310	SJGBM2-10Gy	SJGBM2	0	0	0	0	1	1	no
XLOC_001157	MDM4	chr1:204485497-204527248	SJGBM2-10Gy	SJGBM2	3.5109	4.64914	0.405121	0.945666	0.10005	0.205432	no
XLOC_001158	NFASC	chr1:204797760-204991950	SJGBM2-10Gy	SJGBM2	6.21773	5.43695	-0.193591	-0.344964	0.5669	0.717973	no
XLOC_001159	CNTN2	chr1:205012064-205047400	SJGBM2-10Gy	SJGBM2	0.0391542	0.466814	3.57561	2.89364	5e-05	0.000252441	yes
XLOC_001160	TMCC2	chr1:205197037-205242471	SJGBM2-10Gy	SJGBM2	2.68226	1.80414	-0.572138	-1.2612	0.0273	0.0719917	no
XLOC_001161	LEMD1-AS1	chr1:205342379-205391214	SJGBM2-10Gy	SJGBM2	0.0244758	0.0232145	-0.0763303	0	1	1	no
XLOC_001162	CDK18	chr1:205473683-205501921	SJGBM2-10Gy	SJGBM2	23.3973	14.9092	-0.650134	-1.47724	0.0101	0.0307075	yes
XLOC_001163	MFSD4A	chr1:205538111-205572121	SJGBM2-10Gy	SJGBM2	0.275241	0.63198	1.19918	1.72059	0.0046	0.0154762	yes
XLOC_001164	ELK4	chr1:205577070-205602968	SJGBM2-10Gy	SJGBM2	1.44897e-05	0.083971	12.5007	0	1	1	no
XLOC_001165	LOC284581	chr1:205831206-205865215	SJGBM2-10Gy	SJGBM2	0.136247	0.0989662	-0.461215	0	1	1	no
XLOC_001166	FAM72A,FAM72C	chr1:206136412-206155151	SJGBM2-10Gy	SJGBM2	4.31404	5.32834	0.304646	0.68236	0.23175	0.380367	no
XLOC_001167	AVPR1B	chr1:206224282-206231482	SJGBM2-10Gy	SJGBM2	0	0	0	0	1	1	no
XLOC_001168	CTSE	chr1:206317458-206332104	SJGBM2-10Gy	SJGBM2	0.00583267	0.00546123	-0.0949294	0	1	1	no
XLOC_001169	SRGAP2	chr1:206516033-206637783	SJGBM2-10Gy	SJGBM2	10.9004	10.8465	-0.00715945	-0.0164915	0.97805	0.988165	no
XLOC_001170	IKBKE	chr1:206643468-206670223	SJGBM2-10Gy	SJGBM2	1.44537	0.780547	-0.888885	-1.80465	0.0023	0.00841133	yes
XLOC_001171	MIR6769B	chr1:206643468-206670223	SJGBM2-10Gy	SJGBM2	0	0	0	0	1	1	no
XLOC_001172	RASSF5	chr1:206680862-206762616	SJGBM2-10Gy	SJGBM2	0.934042	1.16623	0.320294	0.642266	0.26145	0.411738	no
XLOC_001173	DYRK3	chr1:206808832-206828499	SJGBM2-10Gy	SJGBM2	11.017	8.4228	-0.387364	-0.711135	0.22095	0.368558	no
XLOC_001174	MAPKAPK2	chr1:206858228-206907630	SJGBM2-10Gy	SJGBM2	28.0753	25.5112	-0.13817	-0.312232	0.5893	0.736269	no
XLOC_001175	IL19	chr1:206972214-207016326	SJGBM2-10Gy	SJGBM2	0	0	0	0	1	1	no
XLOC_001176	IL20	chr1:207039153-207042568	SJGBM2-10Gy	SJGBM2	0	0	0	0	1	1	no
XLOC_001177	IL24	chr1:207070787-207095378	SJGBM2-10Gy	SJGBM2	0	0.00672789	inf	0	1	1	no
XLOC_001178	PFKFB2	chr1:207217193-207254368	SJGBM2-10Gy	SJGBM2	0.965053	0.958323	-0.0100965	-0.0125467	0.9824	0.990273	no
XLOC_001179	C4BPB	chr1:207262186-207273337	SJGBM2-10Gy	SJGBM2	0	0	0	0	1	1	no
XLOC_001180	C4BPA	chr1:207277606-207318317	SJGBM2-10Gy	SJGBM2	0	0	0	0	1	1	no
XLOC_001181	CD55	chr1:207494780-207538112	SJGBM2-10Gy	SJGBM2	15.2215	16.7444	0.137563	0.258043	0.64865	0.780743	no
XLOC_001182	CR2	chr1:207627644-207663240	SJGBM2-10Gy	SJGBM2	0	0	0	0	1	1	no
XLOC_001183	CR1	chr1:207669472-207815110	SJGBM2-10Gy	SJGBM2	0	0	0	0	1	1	no
XLOC_001184	CR1L	chr1:207818457-207897036	SJGBM2-10Gy	SJGBM2	0	0.00578735	inf	0	1	1	no
XLOC_001185	CD46	chr1:207925382-207968861	SJGBM2-10Gy	SJGBM2	29.6536	23.8346	-0.31515	-0.570444	0.3171	0.476124	no
XLOC_001186	LOC148696	chr1:207974862-208042500	SJGBM2-10Gy	SJGBM2	0	0	0	0	1	1	no
XLOC_001187	LINC01696	chr1:209498800-209501877	SJGBM2-10Gy	SJGBM2	0	0	0	0	1	1	no
XLOC_001188	LINC01698	chr1:209545399-209553035	SJGBM2-10Gy	SJGBM2	0	0	0	0	1	1	no
XLOC_001189	MIR205,MIR205HG	chr1:209602164-209605892	SJGBM2-10Gy	SJGBM2	0	0	0	0	1	1	no
XLOC_001190	CAMK1G	chr1:209757044-209787284	SJGBM2-10Gy	SJGBM2	0.0928285	0.00410476	-4.4992	0	1	1	no
XLOC_001191	G0S2	chr1:209834703-209915907	SJGBM2-10Gy	SJGBM2	30.8292	11.5765	-1.41311	-3.56288	5e-05	0.000252441	yes
XLOC_001192	HSD11B1	chr1:209834703-209915907	SJGBM2-10Gy	SJGBM2	0.0294096	0	#NAME?	0	1	1	no
XLOC_001193	TRAF3IP3	chr1:209929376-209958075	SJGBM2-10Gy	SJGBM2	0	0	0	0	1	1	no
XLOC_001194	DIEXF	chr1:210001265-210031050	SJGBM2-10Gy	SJGBM2	11.1954	10.7445	-0.0592968	-0.135461	0.807	0.88992	no
XLOC_001195	SYT14	chr1:210111162-210344009	SJGBM2-10Gy	SJGBM2	5.52087	5.92576	0.102102	0.1468	0.8346	0.907141	no
XLOC_001196	SERTAD4	chr1:210404803-210419507	SJGBM2-10Gy	SJGBM2	1.03271	1.05454	0.0301771	0.0461394	0.9364	0.965552	no
XLOC_001197	HHAT	chr1:210501595-210850429	SJGBM2-10Gy	SJGBM2	1.90374	2.19797	0.207338	0.42888	0.4455	0.609802	no
XLOC_001198	RCOR3	chr1:211431895-211489725	SJGBM2-10Gy	SJGBM2	5.15085	5.11477	-0.0101385	-0.0221808	0.96905	0.98307	no
XLOC_001199	TRAF5	chr1:211499956-211548286	SJGBM2-10Gy	SJGBM2	6.7218	9.93858	0.564192	1.20952	0.0343	0.0872377	no
XLOC_001200	LINC00467	chr1:211556096-211608618	SJGBM2-10Gy	SJGBM2	6.9374	5.79333	-0.260003	-0.473095	0.41225	0.576616	no
XLOC_001201	LINC01693	chr1:211813149-211827963	SJGBM2-10Gy	SJGBM2	0	0	0	0	1	1	no
XLOC_001202	LOC102723727	chr1:211916798-212027045	SJGBM2-10Gy	SJGBM2	0	0	0	0	1	1	no
XLOC_001203	DTL	chr1:212113302-212278348	SJGBM2-10Gy	SJGBM2	10.3786	7.637	-0.442532	-0.599344	0.297	0.453171	no
XLOC_001204	MIR3122	chr1:212113302-212278348	SJGBM2-10Gy	SJGBM2	0	0	0	0	1	1	no
XLOC_001205	PPP2R5A	chr1:212458718-212535205	SJGBM2-10Gy	SJGBM2	8.60338	7.23759	-0.249394	-0.58464	0.312	0.470331	no
XLOC_001206	SNORA16B	chr1:212458718-212535205	SJGBM2-10Gy	SJGBM2	0	0	0	0	1	1	no
XLOC_001207	NENF	chr1:212606228-212619721	SJGBM2-10Gy	SJGBM2	74.0915	47.822	-0.631634	-1.36638	0.0154	0.0441315	yes
XLOC_001208	LINC01740	chr1:212719035-212729408	SJGBM2-10Gy	SJGBM2	0	0	0	0	1	1	no
XLOC_001209	ATF3	chr1:212738675-212794119	SJGBM2-10Gy	SJGBM2	30.172	25.5105	-0.242121	-0.561534	0.3261	0.48605	no
XLOC_001210	FAM71A	chr1:212797788-212800120	SJGBM2-10Gy	SJGBM2	0.00745435	0.0353204	2.24435	0	1	1	no
XLOC_001211	TATDN3	chr1:212965169-212990306	SJGBM2-10Gy	SJGBM2	3.24001	3.04484	-0.089633	-0.196682	0.7347	0.843134	no
XLOC_001212	FLVCR1	chr1:213031596-213072705	SJGBM2-10Gy	SJGBM2	3.1687	3.67663	0.214495	0.452729	0.4211	0.585647	no
XLOC_001213	VASH2	chr1:213123861-213189217	SJGBM2-10Gy	SJGBM2	0.365983	0.588938	0.686337	0.428268	0.4872	0.648206	no
XLOC_001214	RPS6KC1	chr1:213224574-213573618	SJGBM2-10Gy	SJGBM2	4.24131	4.27357	0.0109328	0.0245826	0.9626	0.979593	no
XLOC_001215	LINC00538	chr1:213992983-214214847	SJGBM2-10Gy	SJGBM2	0	0.0189404	inf	0	1	1	no
XLOC_001216	PROX1	chr1:213992983-214214847	SJGBM2-10Gy	SJGBM2	1.12618	0.750662	-0.585208	-1.2579	0.0289	0.075582	no
XLOC_001217	SMYD2	chr1:214454053-214510477	SJGBM2-10Gy	SJGBM2	11.5153	7.67905	-0.58455	-1.33902	0.0204	0.0562161	no
XLOC_001218	CENPF	chr1:214776531-214837914	SJGBM2-10Gy	SJGBM2	20.4904	18.2008	-0.170948	-0.356896	0.5444	0.69856	no
XLOC_001219	KCNK2	chr1:215178884-215410436	SJGBM2-10Gy	SJGBM2	0.00833529	0.0131702	0.659979	0	1	1	no
XLOC_001220	KCTD3	chr1:215740239-215795163	SJGBM2-10Gy	SJGBM2	7.88733	7.65747	-0.0426683	-0.100692	0.85925	0.922103	no
XLOC_001221	USH2A	chr1:215796235-216596738	SJGBM2-10Gy	SJGBM2	0.00615688	0.0153447	1.31747	0	1	1	no
XLOC_001222	LOC102723833	chr1:215796235-216596738	SJGBM2-10Gy	SJGBM2	0	0	0	0	1	1	no
XLOC_001223	SPATA17	chr1:217804665-218041495	SJGBM2-10Gy	SJGBM2	1.70229	1.73449	0.0270343	0.0493812	0.92845	0.961446	no
XLOC_001224	LINC00210	chr1:218066241-218094146	SJGBM2-10Gy	SJGBM2	0	0	0	0	1	1	no
XLOC_001225	LINC01653	chr1:218216846-218232482	SJGBM2-10Gy	SJGBM2	0	0	0	0	1	1	no
XLOC_001226	RRP15	chr1:218458628-218511325	SJGBM2-10Gy	SJGBM2	4.02593	3.89845	-0.0464216	-0.112074	0.8522	0.918095	no
XLOC_001227	TGFB2	chr1:218517537-219583602	SJGBM2-10Gy	SJGBM2	27.6116	40.1215	0.539101	0.892832	0.13585	0.258094	no
XLOC_001228	MIR548F3	chr1:218517537-219583602	SJGBM2-10Gy	SJGBM2	0	0	0	0	1	1	no
XLOC_001229	C1orf143	chr1:218517537-219583602	SJGBM2-10Gy	SJGBM2	0	0.0190048	inf	0	1	1	no
XLOC_001230	LYPLAL1	chr1:218517537-219583602	SJGBM2-10Gy	SJGBM2	14.5661	12.1969	-0.256099	-0.0693169	0.8581	0.921409	no
XLOC_001231	LOC102723886	chr1:219600489-219730666	SJGBM2-10Gy	SJGBM2	0.351913	0.213859	-0.718562	0	1	1	no
XLOC_001232	LOC102723886	chr1:219600489-219730666	SJGBM2-10Gy	SJGBM2	0.622117	0.11387	-2.4498	-0.951418	0.0607	0.138104	no
XLOC_001233	RNU5F-1	chr1:220046618-220445843	SJGBM2-10Gy	SJGBM2	0	0	0	0	1	1	no
XLOC_001234	IARS2	chr1:220046618-220445843	SJGBM2-10Gy	SJGBM2	63.2827	52.5716	-0.267528	-0.245587	0.7162	0.829958	no
XLOC_001235	MARK1	chr1:220701506-220837799	SJGBM2-10Gy	SJGBM2	6.66929	6.48132	-0.0412437	-0.069831	0.9001	0.945548	no
XLOC_001236	C1orf115	chr1:220863627-220872499	SJGBM2-10Gy	SJGBM2	2.25168	2.78283	0.30555	0.744239	0.2409	0.39028	no
XLOC_001237	MARC1,MARC2	chr1:220921587-220987741	SJGBM2-10Gy	SJGBM2	8.38423	5.05778	-0.729173	-1.57376	0.01345	0.0392731	yes
XLOC_001238	LINC01352	chr1:221002222-221058400	SJGBM2-10Gy	SJGBM2	0.521677	0.208629	-1.32221	-0.908217	0.15715	0.287681	no
XLOC_001239	HLX	chr1:221002222-221058400	SJGBM2-10Gy	SJGBM2	2.80522	1.71218	-0.712279	-1.12931	0.04865	0.115532	no
XLOC_001240	TAF1A-AS1	chr1:222727828-222766787	SJGBM2-10Gy	SJGBM2	0.665436	0.650892	-0.0318822	-0.0111643	0.9843	0.991177	no
XLOC_001241	MIA3	chr1:222791426-222908600	SJGBM2-10Gy	SJGBM2	17.7619	12.6128	-0.493902	-0.694296	0.26225	0.412669	no
XLOC_001242	BROX	chr1:222791426-222908600	SJGBM2-10Gy	SJGBM2	5.42195	5.6188	0.051451	0.0252833	0.95525	0.975608	no
XLOC_001243	FAM177B	chr1:222910557-222924147	SJGBM2-10Gy	SJGBM2	0	0	0	0	1	1	no
XLOC_001244	DISP1	chr1:222988106-223179337	SJGBM2-10Gy	SJGBM2	2.74288	3.32751	0.27875	0.391762	0.5613	0.713201	no
XLOC_001245	CCDC185	chr1:223566714-223568812	SJGBM2-10Gy	SJGBM2	0.082394	0.020843	-1.98298	0	1	1	no
XLOC_001246	CAPN2	chr1:223888896-223963720	SJGBM2-10Gy	SJGBM2	55.0172	51.4434	-0.0968958	-0.205442	0.71765	0.831073	no
XLOC_001247	LOC100287497	chr1:224138967-224269881	SJGBM2-10Gy	SJGBM2	4.49549	5.31765	0.242309	0.413518	0.46315	0.626322	no
XLOC_001248	FBXO28	chr1:224301788-224349772	SJGBM2-10Gy	SJGBM2	4.18978	5.06876	0.274757	0.632878	0.2691	0.420763	no
XLOC_001249	DEGS1	chr1:224370909-224381142	SJGBM2-10Gy	SJGBM2	69.0864	64.7709	-0.093056	-0.161388	0.7791	0.872199	no
XLOC_001250	LOC101927164	chr1:224407314-224517891	SJGBM2-10Gy	SJGBM2	0.14534	0.159606	0.135085	0	1	1	no
XLOC_001251	CNIH4	chr1:224544512-224567153	SJGBM2-10Gy	SJGBM2	38.4197	37.8367	-0.0220582	-0.0371724	0.9489	0.972165	no
XLOC_004543	ALKBH3	chr11:43902320-43943825	SJGBM2-10Gy	SJGBM2	14.9776	9.79561	-0.612595	-1.59492	0.02205	0.0600947	no
XLOC_001253	-	chr1:224951505-224965059	SJGBM2-10Gy	SJGBM2	0.574111	0.479272	-0.260486	-0.588339	0.30965	0.467694	no
XLOC_001254	DNAH14	chr1:225117319-225586996	SJGBM2-10Gy	SJGBM2	14.8697	22.206	0.578574	1.47912	0.0553	0.128067	no
XLOC_001255	-	chr1:225888267-225933002	SJGBM2-10Gy	SJGBM2	0	0.0097968	inf	0	1	1	no
XLOC_001256	SRP9	chr1:225965514-225978170	SJGBM2-10Gy	SJGBM2	46.2789	45.3313	-0.0298495	-0.0648462	0.9104	0.951837	no
XLOC_001257	EPHX1	chr1:225997604-226071765	SJGBM2-10Gy	SJGBM2	68.6496	59.1031	-0.216018	-0.387742	0.58415	0.732018	no
XLOC_005383	ALKBH3-AS1	chr11:43902320-43943825	SJGBM2-10Gy	SJGBM2	0.0567751	0.0373756	-0.603159	0	1	1	no
XLOC_001259	ACBD3-AS1	chr1:226332379-226374423	SJGBM2-10Gy	SJGBM2	0.163938	0	#NAME?	0	1	1	no
XLOC_001260	MIXL1	chr1:226411318-226414756	SJGBM2-10Gy	SJGBM2	0.104711	0.0708789	-0.562983	0	1	1	no
XLOC_001261	STUM	chr1:226736500-226796915	SJGBM2-10Gy	SJGBM2	0	0.0106983	inf	0	1	1	no
XLOC_001262	PSEN2	chr1:227057812-227091315	SJGBM2-10Gy	SJGBM2	15.9455	11.8048	-0.433776	-0.861845	0.1418	0.266626	no
XLOC_001263	COQ8A	chr1:227126931-227175583	SJGBM2-10Gy	SJGBM2	19.7662	12.0149	-0.718212	-1.61817	0.0044	0.014891	yes
XLOC_001264	ZNF678	chr1:227751219-227867358	SJGBM2-10Gy	SJGBM2	1.39346	1.26347	-0.141288	-0.273741	0.61855	0.758663	no
XLOC_001265	SNAP47	chr1:227915868-227972023	SJGBM2-10Gy	SJGBM2	8.57076	5.92987	-0.531422	-0.721082	0.21505	0.362015	no
XLOC_001266	PRSS38	chr1:228003417-228034171	SJGBM2-10Gy	SJGBM2	0	0	0	0	1	1	no
XLOC_001267	WNT3A	chr1:228194722-228248972	SJGBM2-10Gy	SJGBM2	0	0	0	0	1	1	no
XLOC_001268	ARF1	chr1:228270360-228286913	SJGBM2-10Gy	SJGBM2	321.219	229.597	-0.484452	-0.902715	0.1182	0.233132	no
XLOC_001269	MIR3620	chr1:228270360-228286913	SJGBM2-10Gy	SJGBM2	0	0	0	0	1	1	no
XLOC_001270	GUK1	chr1:228327784-228336655	SJGBM2-10Gy	SJGBM2	76.5358	49.4291	-0.630775	-1.41499	0.0136	0.0396338	yes
XLOC_001271	GJC2	chr1:228337414-228347527	SJGBM2-10Gy	SJGBM2	0.20543	0.114509	-0.843191	0	1	1	no
XLOC_001272	IBA57	chr1:228351786-228385864	SJGBM2-10Gy	SJGBM2	0.654973	0.689448	0.0740076	0.140821	0.81085	0.892284	no
XLOC_001273	OBSCN	chr1:228391206-228566575	SJGBM2-10Gy	SJGBM2	1.4605	1.49416	0.0328752	0.0611411	0.91175	0.952523	no
XLOC_001274	HIST3H2BB	chr1:228645797-228652669	SJGBM2-10Gy	SJGBM2	2.08471	0.726119	-1.52157	-0.766551	0.09935	0.204351	no
XLOC_001275	RNF187	chr1:228674419-228687730	SJGBM2-10Gy	SJGBM2	58.8687	37.8458	-0.637366	-1.31191	0.0218	0.0595167	no
XLOC_001276	RHOU	chr1:228780338-228882416	SJGBM2-10Gy	SJGBM2	16.7472	16.5581	-0.016387	-0.0384068	0.95065	0.973091	no
XLOC_001277	RAB4A,SPHAR	chr1:229398711-229478765	SJGBM2-10Gy	SJGBM2	6.65488	7.42342	0.15767	0.249781	0.71825	0.831495	no
XLOC_001278	LOC101927478	chr1:229644176-229649834	SJGBM2-10Gy	SJGBM2	0	0	0	0	1	1	no
XLOC_001279	URB2	chr1:229728856-229797923	SJGBM2-10Gy	SJGBM2	4.73237	5.14301	0.120051	0.177114	0.76755	0.864713	no
XLOC_001280	LINC01736	chr1:230138463-230142909	SJGBM2-10Gy	SJGBM2	0	0	0	0	1	1	no
XLOC_001281	GALNT2	chr1:230193535-230417876	SJGBM2-10Gy	SJGBM2	30.2738	33.3449	0.139399	0.245852	0.66605	0.793657	no
XLOC_001282	COG2	chr1:230778009-230829731	SJGBM2-10Gy	SJGBM2	9.11581	6.39084	-0.512364	-1.21647	0.03285	0.0841996	no
XLOC_001283	CAPN9	chr1:230883129-230937518	SJGBM2-10Gy	SJGBM2	0	0	0	0	1	1	no
XLOC_001284	LOC101927604	chr1:230972864-231014771	SJGBM2-10Gy	SJGBM2	0.716104	0.198071	-1.85415	-0.459381	0.34705	0.509306	no
XLOC_001285	ARV1	chr1:231041566-231137768	SJGBM2-10Gy	SJGBM2	18.4527	13.4754	-0.453502	-0.616672	0.349	0.511454	no
XLOC_001286	TRIM67	chr1:231298673-231357314	SJGBM2-10Gy	SJGBM2	0.00571473	0.00765102	0.420966	0	1	1	no
XLOC_001287	GNPAT	chr1:231359508-231413719	SJGBM2-10Gy	SJGBM2	17.4646	16.0877	-0.118471	-0.251386	0.6599	0.789433	no
XLOC_001288	SPRTN	chr1:231468184-231491815	SJGBM2-10Gy	SJGBM2	5.24235	4.04673	-0.373457	-0.646348	0.2647	0.41544	no
XLOC_001289	DISC1,TSNAX	chr1:231664398-232177019	SJGBM2-10Gy	SJGBM2	9.96689	11.5542	0.213201	0.484358	0.3933	0.557813	no
XLOC_001290	DISC1-IT1	chr1:231664398-232177019	SJGBM2-10Gy	SJGBM2	0	0	0	0	1	1	no
XLOC_001291	MAP10	chr1:232940637-232946092	SJGBM2-10Gy	SJGBM2	0.811713	0.640296	-0.342231	-0.748946	0.2159	0.362995	no
XLOC_001292	NTPCR	chr1:233086213-233431769	SJGBM2-10Gy	SJGBM2	11.3291	7.67005	-0.562724	-0.517571	0.4588	0.622167	no
XLOC_001293	MAP3K21	chr1:233463483-233520894	SJGBM2-10Gy	SJGBM2	2.23903	2.36158	0.0768735	0.17885	0.7596	0.859695	no
XLOC_001294	KCNK1	chr1:233749749-233808258	SJGBM2-10Gy	SJGBM2	14.2211	8.54549	-0.7348	-1.45001	0.0127	0.0374024	yes
XLOC_001295	MIR4427	chr1:233749749-233808258	SJGBM2-10Gy	SJGBM2	0	0	0	0	1	1	no
XLOC_001296	SLC35F3	chr1:234040287-234460264	SJGBM2-10Gy	SJGBM2	11.2824	2.33003	-2.27565	-4.81266	5e-05	0.000252441	yes
XLOC_001297	MIR4671	chr1:234040287-234460264	SJGBM2-10Gy	SJGBM2	0	0	0	0	1	1	no
XLOC_001298	COA6	chr1:234508552-234519795	SJGBM2-10Gy	SJGBM2	23.6482	19.8898	-0.2497	-0.523423	0.36565	0.52952	no
XLOC_001299	LINC00184	chr1:234740014-234770526	SJGBM2-10Gy	SJGBM2	1.7144	1.12818	-0.603713	-0.365059	0.52885	0.685214	no
XLOC_001300	LOC101927787	chr1:234782034-234796670	SJGBM2-10Gy	SJGBM2	0	0.0082732	inf	0	1	1	no
XLOC_001301	LINC01132	chr1:234859788-234867390	SJGBM2-10Gy	SJGBM2	0.0759533	0.0484789	-0.647756	0	1	1	no
XLOC_001302	GGPS1	chr1:235491752-235507844	SJGBM2-10Gy	SJGBM2	11.3265	11.0588	-0.0345069	-0.0788794	0.89305	0.941533	no
XLOC_001303	TBCE	chr1:235530449-235667781	SJGBM2-10Gy	SJGBM2	19.5856	15.0375	-0.381225	-0.391711	0.52925	0.685553	no
XLOC_001304	MIR5096	chr1:235676124-236047023	SJGBM2-10Gy	SJGBM2	0	0	0	0	1	1	no
XLOC_001305	-	chr1:236072359-236081349	SJGBM2-10Gy	SJGBM2	0.011262	0.0738052	2.71226	0	1	1	no
XLOC_001306	GPR137B	chr1:236305735-236445339	SJGBM2-10Gy	SJGBM2	3.90897	5.08434	0.379272	0.452814	0.4883	0.649206	no
XLOC_001307	EDARADD	chr1:236557679-236648008	SJGBM2-10Gy	SJGBM2	1.04628	1.18578	0.180567	0.363312	0.522	0.679313	no
XLOC_001308	LGALS8	chr1:236681513-236768198	SJGBM2-10Gy	SJGBM2	6.50678	4.91896	-0.403591	-0.288329	0.6024	0.746065	no
XLOC_001309	ACTN2	chr1:236849753-236927927	SJGBM2-10Gy	SJGBM2	0.844429	0.623203	-0.438273	-0.864999	0.14585	0.272145	no
XLOC_001310	MTR	chr1:236958473-237068871	SJGBM2-10Gy	SJGBM2	8.60226	9.01289	0.0672734	0.152975	0.78765	0.877696	no
XLOC_001311	RYR2	chr1:237205701-237997288	SJGBM2-10Gy	SJGBM2	0.0471961	0.0378393	-0.318785	0	1	1	no
XLOC_001312	LOC100130331	chr1:238025474-238091619	SJGBM2-10Gy	SJGBM2	0.00324127	0	#NAME?	0	1	1	no
XLOC_001313	CHRM3	chr1:239549366-240078749	SJGBM2-10Gy	SJGBM2	6.52438	4.66403	-0.484266	-1.04125	0.07125	0.157037	no
XLOC_001314	RPS7P5	chr1:240170823-240176560	SJGBM2-10Gy	SJGBM2	0	0	0	0	1	1	no
XLOC_001315	FMN2	chr1:240255184-240638489	SJGBM2-10Gy	SJGBM2	0.080492	0.394076	2.29156	2.1383	0.0001	0.000484068	yes
XLOC_001316	MIR1273E	chr1:240640408-240912217	SJGBM2-10Gy	SJGBM2	0	0	0	0	1	1	no
XLOC_001317	MIR3123	chr1:240930970-241524542	SJGBM2-10Gy	SJGBM2	0	0	0	0	1	1	no
XLOC_001318	RGS7	chr1:240930970-241524542	SJGBM2-10Gy	SJGBM2	0.0674708	0.386774	2.51916	0.70284	0.1872	0.328064	no
XLOC_001319	KMO	chr1:241695433-241803726	SJGBM2-10Gy	SJGBM2	0.0796254	0.0419426	-0.924812	0	1	1	no
XLOC_001320	WDR64	chr1:241815579-241965434	SJGBM2-10Gy	SJGBM2	0	0	0	0	1	1	no
XLOC_001321	EXO1	chr1:242010922-242061914	SJGBM2-10Gy	SJGBM2	10.2014	8.20923	-0.313445	-0.734887	0.1952	0.338608	no
XLOC_001322	BECN2	chr1:242121068-242122364	SJGBM2-10Gy	SJGBM2	0.00911164	0.0431999	2.24524	0	1	1	no
XLOC_001323	SDCCAG8	chr1:243287729-244015665	SJGBM2-10Gy	SJGBM2	11.9401	8.36521	-0.513347	-0.42587	0.45795	0.621415	no
XLOC_001324	MIR4677	chr1:243287729-244015665	SJGBM2-10Gy	SJGBM2	0	0	0	0	1	1	no
XLOC_001325	LOC339529	chr1:244080703-244210619	SJGBM2-10Gy	SJGBM2	0	0	0	0	1	1	no
XLOC_001326	ZBTB18	chr1:244211860-244220780	SJGBM2-10Gy	SJGBM2	3.87041	2.9245	-0.404293	-0.912391	0.11145	0.2229	no
XLOC_001327	C1orf100	chr1:244515936-244552388	SJGBM2-10Gy	SJGBM2	0	0	0	0	1	1	no
XLOC_001328	CATSPERE	chr1:244624672-244803662	SJGBM2-10Gy	SJGBM2	0.0587325	0.0159283	-1.88257	0	1	1	no
XLOC_001329	DESI2	chr1:244816349-244872336	SJGBM2-10Gy	SJGBM2	14.4698	13.6232	-0.0869874	-0.196481	0.73355	0.84243	no
XLOC_001330	COX20	chr1:244998607-245027899	SJGBM2-10Gy	SJGBM2	4.44522	4.87634	0.133545	0.0264198	0.9701	0.983641	no
XLOC_001331	EFCAB2	chr1:245128505-245288530	SJGBM2-10Gy	SJGBM2	6.95791	7.24825	0.05898	0.0998445	0.8611	0.923217	no
XLOC_001332	KIF26B	chr1:245318131-245872945	SJGBM2-10Gy	SJGBM2	0.27319	0.327569	0.261895	0.557493	0.3321	0.492661	no
XLOC_001333	CNST	chr1:246703862-246831884	SJGBM2-10Gy	SJGBM2	4.85075	5.46286	0.171451	0.315233	0.5811	0.729583	no
XLOC_001334	SCCPDH	chr1:246887377-246931440	SJGBM2-10Gy	SJGBM2	30.2654	31.9295	0.0772236	0.187653	0.76925	0.865612	no
XLOC_001335	-	chr1:246939103-246948664	SJGBM2-10Gy	SJGBM2	0.268327	0.719326	1.42266	1.53351	0.01975	0.0546948	no
XLOC_001336	LINC01341	chr1:246952404-246955636	SJGBM2-10Gy	SJGBM2	0.299904	0.187353	-0.678743	0	1	1	no
XLOC_001337	C1orf229	chr1:247268476-247275719	SJGBM2-10Gy	SJGBM2	0.429075	0.216494	-0.986902	-0.995786	0.1142	0.227118	no
XLOC_001338	ZNF124	chr1:247285276-247349237	SJGBM2-10Gy	SJGBM2	1.27075	0.946464	-0.425064	-0.431902	0.50075	0.660227	no
XLOC_001339	VN1R5	chr1:247419373-247420447	SJGBM2-10Gy	SJGBM2	0.0467163	0.0438094	-0.0926831	0	1	1	no
XLOC_001340	ZNF496	chr1:247460714-247525241	SJGBM2-10Gy	SJGBM2	4.10368	3.69631	-0.150833	-0.142095	0.8256	0.901681	no
XLOC_001341	NLRP3	chr1:247579457-247612406	SJGBM2-10Gy	SJGBM2	0.0398101	0.0174177	-1.19258	0	1	1	no
XLOC_001342	OR2W5	chr1:247654369-247655711	SJGBM2-10Gy	SJGBM2	0	0	0	0	1	1	no
XLOC_001343	GCSAML	chr1:247670359-247740992	SJGBM2-10Gy	SJGBM2	0	0	0	0	1	1	no
XLOC_001344	OR2G2	chr1:247751661-247752615	SJGBM2-10Gy	SJGBM2	0	0	0	0	1	1	no
XLOC_001345	OR2G3	chr1:247768887-247769817	SJGBM2-10Gy	SJGBM2	0	0	0	0	1	1	no
XLOC_001346	TRIM58	chr1:248020500-248043438	SJGBM2-10Gy	SJGBM2	0.00314179	0.0127422	2.01996	0	1	1	no
XLOC_001347	OR2W3	chr1:248058888-248059833	SJGBM2-10Gy	SJGBM2	0	0	0	0	1	1	no
XLOC_001348	OR2T8	chr1:248084319-248085258	SJGBM2-10Gy	SJGBM2	0	0	0	0	1	1	no
XLOC_001349	OR2L13	chr1:248100330-248264224	SJGBM2-10Gy	SJGBM2	0.0431208	0.00800969	-2.42857	0	1	1	no
XLOC_001350	OR2L8	chr1:248100330-248264224	SJGBM2-10Gy	SJGBM2	0	0	0	0	1	1	no
XLOC_001351	OR2AK2	chr1:248100330-248264224	SJGBM2-10Gy	SJGBM2	0	0	0	0	1	1	no
XLOC_001352	OR2L1P	chr1:248100330-248264224	SJGBM2-10Gy	SJGBM2	0	0	0	0	1	1	no
XLOC_001353	OR2L5	chr1:248100330-248264224	SJGBM2-10Gy	SJGBM2	0	0	0	0	1	1	no
XLOC_001354	OR2L2	chr1:248100330-248264224	SJGBM2-10Gy	SJGBM2	0.0108526	0.0253587	1.22444	0	1	1	no
XLOC_001355	OR2L3	chr1:248100330-248264224	SJGBM2-10Gy	SJGBM2	0	0	0	0	1	1	no
XLOC_001356	OR2M1P	chr1:248285437-248286082	SJGBM2-10Gy	SJGBM2	0	0	0	0	1	1	no
XLOC_001357	OR2M5	chr1:248308449-248309388	SJGBM2-10Gy	SJGBM2	0	0	0	0	1	1	no
XLOC_001358	OR2M2	chr1:248343287-248344331	SJGBM2-10Gy	SJGBM2	0	0	0	0	1	1	no
XLOC_001359	OR2M3	chr1:248366369-248367308	SJGBM2-10Gy	SJGBM2	0	0	0	0	1	1	no
XLOC_001360	OR2M4	chr1:248402230-248403166	SJGBM2-10Gy	SJGBM2	0	0	0	0	1	1	no
XLOC_001361	OR14C36	chr1:248512076-248513015	SJGBM2-10Gy	SJGBM2	0	0	0	0	1	1	no
XLOC_001362	OR2T4	chr1:248524882-248525929	SJGBM2-10Gy	SJGBM2	0	0	0	0	1	1	no
XLOC_001363	OR2T6	chr1:248550909-248551836	SJGBM2-10Gy	SJGBM2	0	0	0	0	1	1	no
XLOC_001364	OR2T1	chr1:248569295-248570405	SJGBM2-10Gy	SJGBM2	0	0	0	0	1	1	no
XLOC_001365	OR2T2	chr1:248616098-248617073	SJGBM2-10Gy	SJGBM2	0	0	0	0	1	1	no
XLOC_001366	OR2T3	chr1:248636651-248637608	SJGBM2-10Gy	SJGBM2	0	0	0	0	1	1	no
XLOC_001367	OR2T5	chr1:248651889-248652837	SJGBM2-10Gy	SJGBM2	0	0	0	0	1	1	no
XLOC_001368	OR2G6	chr1:248684947-248685898	SJGBM2-10Gy	SJGBM2	0	0	0	0	1	1	no
XLOC_001369	LOC101928226	chr1:248860362-248862411	SJGBM2-10Gy	SJGBM2	0	0	0	0	1	1	no
XLOC_001370	MIR3124	chr1:249104610-249120924	SJGBM2-10Gy	SJGBM2	0	0	0	0	1	1	no
XLOC_001371	ZNF672	chr1:249132376-249143716	SJGBM2-10Gy	SJGBM2	6.41804	6.02901	-0.0902123	-0.231526	0.7127	0.827385	no
XLOC_001372	PGBD2	chr1:249200432-249214707	SJGBM2-10Gy	SJGBM2	0.974821	1.25721	0.367017	0.717857	0.21375	0.360471	no
XLOC_001373	WASH7P	chr1:11873-29370	SJGBM2-10Gy	SJGBM2	2.65378	1.62522	-0.707413	-1.42094	0.01425	0.0412702	yes
XLOC_001374	MIR6859-2	chr1:11873-29370	SJGBM2-10Gy	SJGBM2	0	0	0	0	1	1	no
XLOC_001375	FAM138F	chr1:34610-36081	SJGBM2-10Gy	SJGBM2	0	0	0	0	1	1	no
XLOC_001376	LOC729737	chr1:134772-140566	SJGBM2-10Gy	SJGBM2	0	0.0042556	inf	0	1	1	no
XLOC_001377	LOC101928626	chr1:562759-564389	SJGBM2-10Gy	SJGBM2	0	0	0	0	1	1	no
XLOC_001378	MIR6723	chr1:566084-568074	SJGBM2-10Gy	SJGBM2	241.493	219.174	-0.139909	-0.216674	0.74435	0.849681	no
XLOC_001379	OR4F29	chr1:621095-622034	SJGBM2-10Gy	SJGBM2	0	0	0	0	1	1	no
XLOC_001380	LOC100133331	chr1:661138-667183	SJGBM2-10Gy	SJGBM2	1.99747	2.9781	0.576221	1.31196	0.0248	0.066344	no
XLOC_001381	LOC100288069	chr1:689547-714068	SJGBM2-10Gy	SJGBM2	1.53083	2.14617	0.487452	0.912139	0.11125	0.222613	no
XLOC_001382	-	chr1:714144-747486	SJGBM2-10Gy	SJGBM2	0.199981	0.376393	0.912374	0.805162	0.1869	0.327643	no
XLOC_001383	LINC00115	chr1:752750-800861	SJGBM2-10Gy	SJGBM2	7.28687	5.71294	-0.351067	-0.341648	0.55885	0.711231	no
XLOC_001384	FAM41C	chr1:803450-812182	SJGBM2-10Gy	SJGBM2	0.0324028	0	#NAME?	0	1	1	no
XLOC_001385	LOC100130417,SAMD11	chr1:838279-917497	SJGBM2-10Gy	SJGBM2	4.95083	4.4084	-0.167416	-0.0708609	0.89995	0.945511	no
XLOC_001386	NOC2L	chr1:838279-917497	SJGBM2-10Gy	SJGBM2	203.296	139.727	-0.540968	-0.634824	0.27095	0.422913	no
XLOC_001387	PERM1	chr1:838279-917497	SJGBM2-10Gy	SJGBM2	0.0260732	0.0252618	-0.0456074	0	1	1	no
XLOC_001388	HES4	chr1:931381-944096	SJGBM2-10Gy	SJGBM2	20.7454	38.0243	0.874131	2.1047	0.00955	0.0292512	yes
XLOC_001389	-	chr1:995077-1002574	SJGBM2-10Gy	SJGBM2	2.05741	1.97366	-0.0599559	-0.0489777	0.92735	0.960901	no
XLOC_001390	RNF223	chr1:1007125-1009687	SJGBM2-10Gy	SJGBM2	0.100073	0.102807	0.03888	0	1	1	no
XLOC_001391	C1orf159	chr1:1014407-1051736	SJGBM2-10Gy	SJGBM2	20.9245	15.8871	-0.397336	-0.777184	0.1764	0.313702	no
XLOC_001392	TNFRSF18	chr1:1138887-1142089	SJGBM2-10Gy	SJGBM2	0.0345589	0.0302467	-0.192283	0	1	1	no
XLOC_001393	TNFRSF4	chr1:1146705-1149548	SJGBM2-10Gy	SJGBM2	0.10772	0.160684	0.576944	0	1	1	no
XLOC_001394	SDF4	chr1:1152287-1173270	SJGBM2-10Gy	SJGBM2	293.122	273.579	-0.0995455	-0.147363	0.826	0.901948	no
XLOC_001395	C1QTNF12	chr1:1177825-1182649	SJGBM2-10Gy	SJGBM2	0.543518	1.05631	0.95863	1.28164	0.05495	0.127426	no
XLOC_001396	UBE2J2	chr1:1188503-1209239	SJGBM2-10Gy	SJGBM2	44.199	32.3439	-0.450519	-1.00149	0.0825	0.176333	no
XLOC_001397	ACAP3	chr1:1227763-1243328	SJGBM2-10Gy	SJGBM2	14.1917	7.96081	-0.834059	-1.93159	0.00075	0.00306859	yes
XLOC_001398	MIR6726	chr1:1227763-1243328	SJGBM2-10Gy	SJGBM2	0	0	0	0	1	1	no
XLOC_001399	SNORD167	chr1:1227763-1243328	SJGBM2-10Gy	SJGBM2	0	0	0	0	1	1	no
XLOC_001400	INTS11	chr1:1243687-1260073	SJGBM2-10Gy	SJGBM2	97.8237	71.3252	-0.455772	-0.822707	0.15405	0.283677	no
XLOC_001401	MIR6727	chr1:1243687-1260073	SJGBM2-10Gy	SJGBM2	0	0	0	0	1	1	no
XLOC_001402	DVL1	chr1:1266725-1284802	SJGBM2-10Gy	SJGBM2	65.8922	55.8978	-0.237316	-0.507405	0.37745	0.541909	no
XLOC_001403	MIR6808	chr1:1266725-1284802	SJGBM2-10Gy	SJGBM2	0	0	0	0	1	1	no
XLOC_001404	MXRA8	chr1:1286823-1298921	SJGBM2-10Gy	SJGBM2	1.52861	3.49392	1.19262	1.88838	0.0018	0.00674495	yes
XLOC_001405	AURKAIP1	chr1:1309108-1312398	SJGBM2-10Gy	SJGBM2	149.266	95.5869	-0.643004	-1.39961	0.01565	0.044748	yes
XLOC_001406	CCNL2,MRPL20	chr1:1321089-1346123	SJGBM2-10Gy	SJGBM2	187.768	127.997	-0.552835	-0.563633	0.31435	0.473059	no
XLOC_001407	ANKRD65	chr1:1347801-1358693	SJGBM2-10Gy	SJGBM2	0.556624	1.54519	1.47301	1.6026	0.00745	0.0235923	yes
XLOC_001408	LINC01770	chr1:1365536-1380626	SJGBM2-10Gy	SJGBM2	1.0464	1.08571	0.0532024	0.0183046	0.97695	0.98773	no
XLOC_001409	ATAD3B	chr1:1385068-1470067	SJGBM2-10Gy	SJGBM2	26.0778	14.7926	-0.817948	-0.795008	0.50385	0.663121	no
XLOC_001410	TMEM240	chr1:1470157-1476811	SJGBM2-10Gy	SJGBM2	0.89412	2.89605	1.69555	3.06283	5e-05	0.000252441	yes
XLOC_001411	SSU72	chr1:1477052-1510262	SJGBM2-10Gy	SJGBM2	163.334	126.409	-0.369727	-0.981472	0.17215	0.308117	no
XLOC_001412	FNDC10	chr1:1533387-1535476	SJGBM2-10Gy	SJGBM2	3.06156	10.7863	1.81686	4.68014	5e-05	0.000252441	yes
XLOC_001413	CDK11A,CDK11B	chr1:1570602-1677774	SJGBM2-10Gy	SJGBM2	12.2432	11.8022	-0.0529265	-0.0493093	0.9303	0.962354	no
XLOC_001414	SLC35E2B	chr1:1570602-1677774	SJGBM2-10Gy	SJGBM2	14.2576	13.8525	-0.0415889	-0.0656526	0.91	0.95156	no
XLOC_001415	SLC35E2	chr1:1570602-1677774	SJGBM2-10Gy	SJGBM2	3.42939	3.63555	0.0842246	0.0614614	0.91315	0.95317	no
XLOC_001416	NADK	chr1:1682670-1711508	SJGBM2-10Gy	SJGBM2	51.6321	46.3837	-0.15465	-0.261184	0.64945	0.781439	no
XLOC_001417	GNB1	chr1:1716723-1822556	SJGBM2-10Gy	SJGBM2	166.554	225.43	0.43669	0.753722	0.1872	0.328064	no
XLOC_001418	TMEM52	chr1:1849028-1850740	SJGBM2-10Gy	SJGBM2	9.57574	5.95419	-0.685478	-1.43608	0.01375	0.0400061	yes
XLOC_001419	CFAP74	chr1:1853389-1935380	SJGBM2-10Gy	SJGBM2	2.13693	1.84964	-0.208299	-0.405572	0.47645	0.638604	no
XLOC_001420	LOC105378591	chr1:1980639-1981509	SJGBM2-10Gy	SJGBM2	0	0	0	0	1	1	no
XLOC_001421	FAAP20	chr1:1981908-2144159	SJGBM2-10Gy	SJGBM2	151.37	104.608	-0.533083	-0.776049	0.18195	0.321255	no
XLOC_001422	SKI	chr1:2160123-2241741	SJGBM2-10Gy	SJGBM2	4.45101	0.710524	-2.64718	-0.768507	0.2789	0.432278	no
XLOC_001423	MORN1,PEX10	chr1:2246553-2345890	SJGBM2-10Gy	SJGBM2	26.7085	18.5773	-0.523755	-0.323004	0.5416	0.696078	no
XLOC_001424	PANK4	chr1:2439969-2458067	SJGBM2-10Gy	SJGBM2	23.9173	21.8564	-0.129999	-0.291895	0.6124	0.754029	no
XLOC_001425	HES5	chr1:2460183-2461684	SJGBM2-10Gy	SJGBM2	0.018664	0	#NAME?	0	1	1	no
XLOC_001426	LOC115110	chr1:2481358-2497061	SJGBM2-10Gy	SJGBM2	0.101257	0.0298127	-1.76402	0	1	1	no
XLOC_001427	MMEL1	chr1:2517898-2564481	SJGBM2-10Gy	SJGBM2	0.0242502	0	#NAME?	0	1	1	no
XLOC_001428	TTC34	chr1:2567511-2706230	SJGBM2-10Gy	SJGBM2	0.705305	0.634437	-0.15277	-0.324527	0.56205	0.713824	no
XLOC_001429	LINC00982	chr1:2976180-2984289	SJGBM2-10Gy	SJGBM2	0.00268904	0	#NAME?	0	1	1	no
XLOC_001430	MEGF6	chr1:3404505-3541450	SJGBM2-10Gy	SJGBM2	0.0918792	0.329364	1.84187	0	1	1	no
XLOC_001431	MIR551A	chr1:3404505-3541450	SJGBM2-10Gy	SJGBM2	0	0	0	0	1	1	no
XLOC_001432	WRAP73	chr1:3547099-3566674	SJGBM2-10Gy	SJGBM2	14.5592	14.2742	-0.0285158	-0.0676251	0.9078	0.950274	no
XLOC_001433	TP73-AS1	chr1:3568892-3663955	SJGBM2-10Gy	SJGBM2	4.69975	6.4739	0.462051	1.07751	0.05935	0.135629	no
XLOC_001434	LRRC47	chr1:3695497-3713102	SJGBM2-10Gy	SJGBM2	28.8135	22.9683	-0.327098	-0.757303	0.18605	0.326622	no
XLOC_001435	CEP104	chr1:3728417-3801993	SJGBM2-10Gy	SJGBM2	8.50436	9.0932	0.0965867	0.207971	0.7255	0.836772	no
XLOC_001436	C1orf174	chr1:3805651-3816871	SJGBM2-10Gy	SJGBM2	15.7164	16.5735	0.0766047	0.16851	0.76745	0.864659	no
XLOC_001437	MIR4689	chr1:5922731-5922801	SJGBM2-10Gy	SJGBM2	0	0	0	0	1	1	no
XLOC_001438	NPHP4	chr1:5922867-6161253	SJGBM2-10Gy	SJGBM2	3.00539	2.28876	-0.392983	-0.568722	0.3211	0.480532	no
XLOC_001439	CHD5	chr1:6161846-6240194	SJGBM2-10Gy	SJGBM2	0.162075	0.37252	1.20065	2.35375	0.0002	0.000919171	yes
XLOC_001440	RPL22	chr1:6245079-6259790	SJGBM2-10Gy	SJGBM2	81.3764	83.829	0.0428385	0.0877895	0.88075	0.934836	no
XLOC_001441	LOC102724450	chr1:6264899-6296110	SJGBM2-10Gy	SJGBM2	0	0	0	0	1	1	no
XLOC_001442	ICMT	chr1:6264899-6296110	SJGBM2-10Gy	SJGBM2	29.8234	29.1074	-0.0350617	-0.0553992	0.92715	0.960754	no
XLOC_001443	GPR153	chr1:6307369-6321035	SJGBM2-10Gy	SJGBM2	1.36481	2.27497	0.737148	1.03803	0.07665	0.166379	no
XLOC_001444	ACOT7	chr1:6324331-6453992	SJGBM2-10Gy	SJGBM2	94.0238	69.1732	-0.442813	-0.962209	0.0954	0.198089	no
XLOC_001445	HES2	chr1:6475293-6479979	SJGBM2-10Gy	SJGBM2	0.00384814	0.0443962	3.5282	0	1	1	no
XLOC_001446	MIR4252	chr1:6484847-6580121	SJGBM2-10Gy	SJGBM2	0	0	0	0	1	1	no
XLOC_001447	PLEKHG5,TNFRSF25	chr1:6484847-6580121	SJGBM2-10Gy	SJGBM2	8.93913	9.01523	0.0122303	0.0222409	0.9686	0.982856	no
XLOC_001448	NOL9	chr1:6581290-6614658	SJGBM2-10Gy	SJGBM2	3.72422	3.54544	-0.0709735	-0.170887	0.7655	0.863407	no
XLOC_001449	KLHL21	chr1:6650782-6684093	SJGBM2-10Gy	SJGBM2	7.48227	8.36449	0.160802	0.264048	0.66625	0.793828	no
XLOC_001450	DNAJC11	chr1:6684662-6761966	SJGBM2-10Gy	SJGBM2	31.7836	30.5044	-0.0592661	-0.124969	0.8303	0.904496	no
XLOC_001451	LOC102725193	chr1:6845244-7829766	SJGBM2-10Gy	SJGBM2	0	0	0	0	1	1	no
XLOC_001452	UTS2	chr1:7844232-7949170	SJGBM2-10Gy	SJGBM2	0.0419004	0	#NAME?	0	1	1	no
XLOC_001453	TNFRSF9	chr1:7975930-8003225	SJGBM2-10Gy	SJGBM2	0.915051	1.57266	0.781279	0.856609	0.1549	0.284881	no
XLOC_001454	ERRFI1	chr1:8069189-8088390	SJGBM2-10Gy	SJGBM2	74.2363	87.872	0.243279	0.489079	0.39665	0.561051	no
XLOC_001455	-	chr1:8137194-8145573	SJGBM2-10Gy	SJGBM2	0.163159	0.381161	1.22412	1.39898	0.02035	0.0560956	no
XLOC_001456	RERE	chr1:8412461-8877785	SJGBM2-10Gy	SJGBM2	18.7063	23.767	0.345441	0.734552	0.1999	0.344531	no
XLOC_001457	SNORD128	chr1:8412461-8877785	SJGBM2-10Gy	SJGBM2	0	0	0	0	1	1	no
XLOC_001458	ENO1	chr1:8921058-8941024	SJGBM2-10Gy	SJGBM2	1010.64	889.251	-0.184608	-0.293424	0.65425	0.785284	no
XLOC_001459	MIR6728	chr1:8921058-8941024	SJGBM2-10Gy	SJGBM2	0	0	0	0	1	1	no
XLOC_001460	-	chr1:8965820-8967906	SJGBM2-10Gy	SJGBM2	0	0.0232449	inf	0	1	1	no
XLOC_001461	SLC2A7	chr1:9063358-9086404	SJGBM2-10Gy	SJGBM2	0	0	0	0	1	1	no
XLOC_001462	SLC2A5	chr1:9097004-9132286	SJGBM2-10Gy	SJGBM2	0	0.0272754	inf	0	1	1	no
XLOC_001463	GPR157	chr1:9160366-9258841	SJGBM2-10Gy	SJGBM2	1.21236	1.35344	0.158808	0.236849	0.63345	0.769899	no
XLOC_001464	LOC100506022	chr1:9485152-9489077	SJGBM2-10Gy	SJGBM2	0.100104	0.081948	-0.288724	0	1	1	no
XLOC_001465	PIK3CD-AS1	chr1:9711788-9884584	SJGBM2-10Gy	SJGBM2	0	0	0	0	1	1	no
XLOC_001466	PIK3CD-AS2	chr1:9711788-9884584	SJGBM2-10Gy	SJGBM2	17.2069	6.28272	-1.45353	-0.297665	0.7109	0.82614	no
XLOC_001467	CLSTN1	chr1:9711788-9884584	SJGBM2-10Gy	SJGBM2	53.4044	66.7353	0.321491	0.462978	0.42485	0.589486	no
XLOC_001468	CTNNBIP1	chr1:9908333-9970316	SJGBM2-10Gy	SJGBM2	11.861	6.44693	-0.879536	-2.00251	0.00075	0.00306859	yes
XLOC_001469	LZIC	chr1:9982170-10045725	SJGBM2-10Gy	SJGBM2	12.9629	22.3698	0.787159	1.53471	0.03425	0.0871374	no
XLOC_001470	DFFA	chr1:10516410-10532640	SJGBM2-10Gy	SJGBM2	40.6905	39.9405	-0.026839	-0.0501424	0.92985	0.962231	no
XLOC_001471	CASZ1	chr1:10696665-10856733	SJGBM2-10Gy	SJGBM2	1.36357	1.66543	0.288512	0.599312	0.2974	0.453599	no
XLOC_001472	C1orf127	chr1:11006529-11042094	SJGBM2-10Gy	SJGBM2	0.00616816	0	#NAME?	0	1	1	no
XLOC_001473	MASP2	chr1:11072477-11107318	SJGBM2-10Gy	SJGBM2	0	0	0	0	1	1	no
XLOC_001474	SRM	chr1:11114648-11120091	SJGBM2-10Gy	SJGBM2	221.763	158.727	-0.482474	-1.23872	0.09145	0.1915	no
XLOC_001475	EXOSC10	chr1:11126669-11162162	SJGBM2-10Gy	SJGBM2	44.9864	42.7687	-0.0729346	-0.170909	0.77565	0.869794	no
XLOC_001476	MTOR	chr1:11166587-11322608	SJGBM2-10Gy	SJGBM2	18.3251	15.9157	-0.203367	-0.42074	0.4647	0.62774	no
XLOC_001477	FBXO2	chr1:11708417-11723384	SJGBM2-10Gy	SJGBM2	1.08683	0.996472	-0.125225	-0.0904114	0.89395	0.94201	no
XLOC_001478	MAD2L2	chr1:11724149-11780336	SJGBM2-10Gy	SJGBM2	51.5964	43.3723	-0.250495	-0.548238	0.4608	0.624058	no
XLOC_001479	LOC102724659	chr1:11822249-11907911	SJGBM2-10Gy	SJGBM2	0.00605648	0	#NAME?	0	1	1	no
XLOC_001480	MTHFR	chr1:11822249-11907911	SJGBM2-10Gy	SJGBM2	1.30918	1.17004	-0.162115	-0.11975	0.8184	0.897257	no
XLOC_001481	NPPA	chr1:11822249-11907911	SJGBM2-10Gy	SJGBM2	0.109082	0.015948	-2.77397	0	1	1	no
XLOC_001482	NPPB	chr1:11917520-11918992	SJGBM2-10Gy	SJGBM2	0	0	0	0	1	1	no
XLOC_001483	KIAA2013	chr1:11979644-11986577	SJGBM2-10Gy	SJGBM2	21.5788	20.9571	-0.0421705	-0.0837603	0.88285	0.93601	no
XLOC_001484	DHRS3	chr1:12627938-12679104	SJGBM2-10Gy	SJGBM2	22.8549	47.4876	1.05505	2.11427	5e-05	0.000252441	yes
XLOC_001485	MIR6730	chr1:12627938-12679104	SJGBM2-10Gy	SJGBM2	0	0	0	0	1	1	no
XLOC_001486	LINC01784	chr1:12882548-12883086	SJGBM2-10Gy	SJGBM2	0	0	0	0	1	1	no
XLOC_001487	PRAMEF11	chr1:12884617-12891264	SJGBM2-10Gy	SJGBM2	0	0	0	0	1	1	no
XLOC_001488	HNRNPCL1,HNRNPCL3	chr1:12907229-12908609	SJGBM2-10Gy	SJGBM2	0.11636	0.117611	0.015436	0	1	1	no
XLOC_001489	PRAMEF4	chr1:12939032-12946025	SJGBM2-10Gy	SJGBM2	0	0	0	0	1	1	no
XLOC_001490	PRAMEF27,PRAMEF6	chr1:12998301-13007406	SJGBM2-10Gy	SJGBM2	0	0	0	0	1	1	no
XLOC_001491	PRAMEF25,PRAMEF5	chr1:13052239-13117751	SJGBM2-10Gy	SJGBM2	0	0	0	0	1	1	no
XLOC_001492	PRAMEF34P	chr1:13161985-13167193	SJGBM2-10Gy	SJGBM2	0	0	0	0	1	1	no
XLOC_001493	HNRNPCL2	chr1:13182959-13184326	SJGBM2-10Gy	SJGBM2	0	0	0	0	1	1	no
XLOC_001494	PRAMEF18,PRAMEF19,PRAMEF22	chr1:13328195-13698405	SJGBM2-10Gy	SJGBM2	0	0	0	0	1	1	no
XLOC_001495	PRAMEF7	chr1:13328195-13698405	SJGBM2-10Gy	SJGBM2	0	0	0	0	1	1	no
XLOC_001496	PRAMEF13	chr1:13328195-13698405	SJGBM2-10Gy	SJGBM2	0	0	0	0	1	1	no
XLOC_001497	PRAMEF19	chr1:13328195-13698405	SJGBM2-10Gy	SJGBM2	0	0	0	0	1	1	no
XLOC_001498	PRAMEF7	chr1:13328195-13698405	SJGBM2-10Gy	SJGBM2	0	0	0	0	1	1	no
XLOC_001499	PRAMEF13	chr1:13328195-13698405	SJGBM2-10Gy	SJGBM2	0	0	0	0	1	1	no
XLOC_001500	LRRC38	chr1:13801444-13840242	SJGBM2-10Gy	SJGBM2	0	0	0	0	1	1	no
XLOC_001501	TMEM51-AS1	chr1:14925192-15478960	SJGBM2-10Gy	SJGBM2	0.191444	0.0904756	-1.08132	0	1	1	no
XLOC_001502	C1orf195	chr1:15478989-15546976	SJGBM2-10Gy	SJGBM2	0.168679	0.147683	-0.191775	0	1	1	no
XLOC_001503	FHAD1	chr1:15562984-15756839	SJGBM2-10Gy	SJGBM2	0.333724	0.247555	-0.430907	-0.0597067	0.89765	0.944248	no
XLOC_001504	CASP9	chr1:15802595-15851285	SJGBM2-10Gy	SJGBM2	4.5817	3.20745	-0.514457	-1.16833	0.04095	0.100441	no
XLOC_001505	AGMAT	chr1:15853307-15911724	SJGBM2-10Gy	SJGBM2	1.544	2.24796	0.541946	0.145111	0.7305	0.840245	no
XLOC_001506	-	chr1:16119338-16126910	SJGBM2-10Gy	SJGBM2	0	0.0472062	inf	0	1	1	no
XLOC_001507	UQCRHL	chr1:16127051-16136872	SJGBM2-10Gy	SJGBM2	273.862	211.698	-0.371441	-0.817126	0.152	0.280869	no
XLOC_001508	FLJ37453	chr1:16154766-16302627	SJGBM2-10Gy	SJGBM2	0.744669	0.817426	0.134489	0.030207	0.9674	0.982183	no
XLOC_001509	ZBTB17	chr1:16154766-16302627	SJGBM2-10Gy	SJGBM2	24.5433	20.5711	-0.254708	-0.273388	0.6351	0.771156	no
XLOC_001510	HSPB7	chr1:16340522-16346089	SJGBM2-10Gy	SJGBM2	0.0844953	0.0570763	-0.565978	0	1	1	no
XLOC_001511	FAM131C	chr1:16361768-16400421	SJGBM2-10Gy	SJGBM2	84.4412	40.778	-1.05016	-1.72148	0.0033	0.0115702	yes
XLOC_001512	EPHA2	chr1:16450831-16482604	SJGBM2-10Gy	SJGBM2	63.502	48.2367	-0.39667	-0.64534	0.2555	0.404352	no
XLOC_001513	ARHGEF19	chr1:16524348-16539166	SJGBM2-10Gy	SJGBM2	2.57322	2.16042	-0.252262	-0.539964	0.349	0.511454	no
XLOC_001514	-	chr1:16542292-16543910	SJGBM2-10Gy	SJGBM2	0.623055	0.434556	-0.519815	-0.817334	0.29045	0.445743	no
XLOC_001515	RSG1	chr1:16551158-16563693	SJGBM2-10Gy	SJGBM2	2.82179	2.85556	0.0171614	0.0355621	0.95005	0.972759	no
XLOC_001516	FBXO42	chr1:16567887-16679000	SJGBM2-10Gy	SJGBM2	6.76071	7.87261	0.219668	0.48723	0.3915	0.55593	no
XLOC_001517	SPATA21	chr1:16725137-16763919	SJGBM2-10Gy	SJGBM2	0	0.0454589	inf	0	1	1	no
XLOC_001518	CROCCP3	chr1:16791414-16825743	SJGBM2-10Gy	SJGBM2	1.4978	2.74804	0.875562	1.94169	0.00075	0.00306859	yes
XLOC_001519	LINC01783,LOC440570	chr1:16860336-16863483	SJGBM2-10Gy	SJGBM2	0.178951	0.359464	1.00628	1.26562	0.0456	0.109595	no
XLOC_001520	NBPF1	chr1:16888921-16940100	SJGBM2-10Gy	SJGBM2	14.3013	14.6514	0.0348939	0.073674	0.89565	0.943058	no
XLOC_001521	CROCCP2	chr1:16944682-16976915	SJGBM2-10Gy	SJGBM2	19.7053	18.821	-0.0662423	-0.139709	0.8429	0.912511	no
XLOC_001522	ESPNP	chr1:17009708-17046652	SJGBM2-10Gy	SJGBM2	24.4175	20.2744	-0.268257	-0.621226	0.31115	0.469343	no
XLOC_001523	FAM231C	chr1:17060301-17060956	SJGBM2-10Gy	SJGBM2	0	0	0	0	1	1	no
XLOC_001524	MST1L	chr1:17076801-17300031	SJGBM2-10Gy	SJGBM2	0.0595506	0.094856	0.671621	0	1	1	no
XLOC_001525	MIR3675	chr1:17076801-17300031	SJGBM2-10Gy	SJGBM2	0	0	0	0	1	1	no
XLOC_001526	LOC105376805	chr1:17076801-17300031	SJGBM2-10Gy	SJGBM2	13.3892	8.07714	-0.729158	-0.162226	0.77695	0.870739	no
XLOC_001527	MFAP2	chr1:17300998-17308081	SJGBM2-10Gy	SJGBM2	294.784	387.72	0.395359	0.629566	0.27345	0.425827	no
XLOC_001528	ATP13A2	chr1:17312451-17338680	SJGBM2-10Gy	SJGBM2	45.0943	56.1897	0.31736	0.553016	0.32755	0.487601	no
XLOC_001529	SDHB	chr1:17345224-17380665	SJGBM2-10Gy	SJGBM2	207.787	132.591	-0.648117	-1.84021	0.0159	0.0453697	yes
XLOC_001530	PADI2	chr1:17393255-17445948	SJGBM2-10Gy	SJGBM2	0.0755929	0.247153	1.70908	0	1	1	no
XLOC_001531	RCC2	chr1:17733250-17768224	SJGBM2-10Gy	SJGBM2	97.8246	109.268	0.159602	0.299162	0.6253	0.763674	no
XLOC_001532	TAS1R2	chr1:19166092-19186155	SJGBM2-10Gy	SJGBM2	0	0.0256186	inf	0	1	1	no
XLOC_001533	ALDH4A1	chr1:19197923-19229293	SJGBM2-10Gy	SJGBM2	3.97816	2.95955	-0.426725	-0.861477	0.12505	0.242849	no
XLOC_001534	MIR4695	chr1:19197923-19229293	SJGBM2-10Gy	SJGBM2	0	0	0	0	1	1	no
XLOC_001535	MIR1290	chr1:19197923-19229293	SJGBM2-10Gy	SJGBM2	0	0	0	0	1	1	no
XLOC_001536	IFFO2	chr1:19230773-19283188	SJGBM2-10Gy	SJGBM2	3.3825	3.72035	0.137349	0.323542	0.5722	0.72228	no
XLOC_001537	EMC1,UBR4	chr1:19399689-19586622	SJGBM2-10Gy	SJGBM2	56.438	61.2984	0.119182	0.15652	0.7898	0.87917	no
XLOC_001538	AKR7A2,AKR7A3,AKR7L	chr1:19591526-19660906	SJGBM2-10Gy	SJGBM2	37.587	28.392	-0.40475	-0.448919	0.42115	0.585692	no
XLOC_001539	LOC100506730	chr1:19591526-19660906	SJGBM2-10Gy	SJGBM2	1.59298	1.34538	-0.243709	-0.0973355	0.8681	0.927423	no
XLOC_001540	CAPZB	chr1:19665266-19812135	SJGBM2-10Gy	SJGBM2	126.904	87.1512	-0.542144	-1.14867	0.04405	0.106621	no
XLOC_001541	LOC105378614	chr1:19918295-19923326	SJGBM2-10Gy	SJGBM2	0	0	0	0	1	1	no
XLOC_001542	TMCO4	chr1:20008705-20126794	SJGBM2-10Gy	SJGBM2	7.80856	5.56518	-0.488629	-1.12152	0.05055	0.119171	no
XLOC_001543	RNF186	chr1:20140521-20141771	SJGBM2-10Gy	SJGBM2	0	0.00933626	inf	0	1	1	no
XLOC_001544	PLA2G2E	chr1:20246799-20250110	SJGBM2-10Gy	SJGBM2	0	0	0	0	1	1	no
XLOC_001545	PLA2G2A	chr1:20301923-20306932	SJGBM2-10Gy	SJGBM2	0.155336	0	#NAME?	0	1	1	no
XLOC_001546	PLA2G2D	chr1:20439142-20446059	SJGBM2-10Gy	SJGBM2	0	0	0	0	1	1	no
XLOC_001547	PLA2G2C	chr1:20489584-20503857	SJGBM2-10Gy	SJGBM2	0	0	0	0	1	1	no
XLOC_001548	UBXN10-AS1	chr1:20510735-20522541	SJGBM2-10Gy	SJGBM2	0	0	0	0	1	1	no
XLOC_001549	LINC01141	chr1:20686293-20755287	SJGBM2-10Gy	SJGBM2	0	0	0	0	1	1	no
XLOC_001550	CAMK2N1	chr1:20808883-20812728	SJGBM2-10Gy	SJGBM2	0.380518	0.877844	1.206	2.19659	0.00155	0.00589802	yes
XLOC_001551	MUL1	chr1:20825940-20834674	SJGBM2-10Gy	SJGBM2	15.1406	17.6593	0.222004	0.442573	0.439	0.603445	no
XLOC_001552	FAM43B	chr1:20870560-20881513	SJGBM2-10Gy	SJGBM2	0.127414	0.0813156	-0.647924	0	1	1	no
XLOC_001553	DDOST	chr1:20959947-20988119	SJGBM2-10Gy	SJGBM2	228.911	207.818	-0.139465	-0.185234	0.7557	0.857184	no
XLOC_001554	KIF17	chr1:20990506-21044510	SJGBM2-10Gy	SJGBM2	2.23743	1.8123	-0.304015	-0.592806	0.3732	0.537502	no
XLOC_001555	SH2D5	chr1:21046223-21059680	SJGBM2-10Gy	SJGBM2	4.1191	2.71639	-0.600639	-1.31375	0.02135	0.0584399	no
XLOC_001556	HP1BP3	chr1:21064807-21113822	SJGBM2-10Gy	SJGBM2	44.4534	65.6405	0.562291	1.04173	0.0728	0.159702	no
XLOC_001557	EIF4G3	chr1:21132784-21504240	SJGBM2-10Gy	SJGBM2	31.0236	37.8717	0.287756	0.554829	0.3304	0.490728	no
XLOC_001558	MIR1256	chr1:21132784-21504240	SJGBM2-10Gy	SJGBM2	0	0	0	0	1	1	no
XLOC_001559	ECE1	chr1:21543737-21672034	SJGBM2-10Gy	SJGBM2	45.7568	76.8283	0.747651	1.21184	0.0457	0.109779	no
XLOC_001560	-	chr1:21749655-21751979	SJGBM2-10Gy	SJGBM2	2.86042	1.75827	-0.702066	-1.42509	0.01235	0.0365163	yes
XLOC_001561	RAP1GAP	chr1:21922713-21995895	SJGBM2-10Gy	SJGBM2	6.29837	7.95454	0.336799	0.793861	0.1591	0.290358	no
XLOC_001562	USP48	chr1:22005071-22110080	SJGBM2-10Gy	SJGBM2	16.9596	19.0779	0.169804	0.383007	0.50275	0.662149	no
XLOC_001563	HSPG2	chr1:22138757-22263794	SJGBM2-10Gy	SJGBM2	15.3018	18.5562	0.278203	0.407795	0.52475	0.681716	no
XLOC_001564	LINC01635	chr1:22350486-22357975	SJGBM2-10Gy	SJGBM2	0.058727	0.047653	-0.301457	0	1	1	no
XLOC_001565	WNT4	chr1:22443797-22469519	SJGBM2-10Gy	SJGBM2	0.043591	0.0158265	-1.46168	0	1	1	no
XLOC_001566	-	chr1:22688868-22692188	SJGBM2-10Gy	SJGBM2	0.487342	0.521881	0.098786	0.0949705	0.8681	0.927423	no
XLOC_001567	MIR6127	chr1:22959750-22959859	SJGBM2-10Gy	SJGBM2	0	0	0	0	1	1	no
XLOC_001568	MIR4253	chr1:23037330-23247993	SJGBM2-10Gy	SJGBM2	0	0	0	0	1	1	no
XLOC_001569	LACTBL1	chr1:23279535-23291923	SJGBM2-10Gy	SJGBM2	0	0	0	0	1	1	no
XLOC_001570	TEX46	chr1:23337326-23342343	SJGBM2-10Gy	SJGBM2	0	0	0	0	1	1	no
XLOC_001571	MIR4419A	chr1:23345773-23495621	SJGBM2-10Gy	SJGBM2	0	0	0	0	1	1	no
XLOC_001572	LUZP1	chr1:23345773-23495621	SJGBM2-10Gy	SJGBM2	3.26776	4.48004	0.455208	0.393481	0.493	0.65353	no
XLOC_001573	HTR1D	chr1:23518387-23544028	SJGBM2-10Gy	SJGBM2	0.331162	0.947531	1.51663	2.50546	0.0001	0.000484068	yes
XLOC_001574	LINC01355	chr1:23606613-23619982	SJGBM2-10Gy	SJGBM2	1.11403	2.80469	1.33206	2.46195	5e-05	0.000252441	yes
XLOC_001575	HNRNPR	chr1:23628767-23671263	SJGBM2-10Gy	SJGBM2	41.4817	50.7492	0.29091	0.561706	0.326	0.485967	no
XLOC_001576	ZNF436	chr1:23682737-23698536	SJGBM2-10Gy	SJGBM2	2.70997	5.06196	0.901421	1.95582	0.0014	0.00538737	yes
XLOC_001577	TCEA3	chr1:23707258-23751272	SJGBM2-10Gy	SJGBM2	0.599134	0.411547	-0.541822	-0.775665	0.18195	0.321255	no
XLOC_001578	ASAP3	chr1:23754963-23810750	SJGBM2-10Gy	SJGBM2	5.69927	4.48196	-0.346649	-0.808073	0.17255	0.308638	no
XLOC_001579	E2F2	chr1:23832164-23857775	SJGBM2-10Gy	SJGBM2	2.66111	2.54334	-0.0653036	-0.152759	0.8003	0.885673	no
XLOC_001580	ID3	chr1:23884420-23886285	SJGBM2-10Gy	SJGBM2	117.799	24.2747	-2.2788	-6.41354	5e-05	0.000252441	yes
XLOC_001581	ELOA-AS1	chr1:24069855-24104787	SJGBM2-10Gy	SJGBM2	1.16015	1.88495	0.70022	0.14776	0.8149	0.894948	no
XLOC_001582	GALE	chr1:24115160-24127300	SJGBM2-10Gy	SJGBM2	25.6671	22.159	-0.212031	-0.324469	0.56115	0.713102	no
XLOC_001583	HMGCL	chr1:24128366-24151960	SJGBM2-10Gy	SJGBM2	10.6119	6.76586	-0.649332	-1.19443	0.04165	0.10188	no
XLOC_001584	FUCA1	chr1:24171571-24194859	SJGBM2-10Gy	SJGBM2	9.28405	5.54879	-0.742581	-1.45906	0.01245	0.0367669	yes
XLOC_001585	CNR2	chr1:24200459-24239817	SJGBM2-10Gy	SJGBM2	0.00642907	0.0148223	1.20509	0	1	1	no
XLOC_001586	SRSF10	chr1:24290836-24306953	SJGBM2-10Gy	SJGBM2	0.451945	0.501585	0.150347	0.311732	0.57015	0.720585	no
XLOC_001587	MYOM3	chr1:24382530-24438665	SJGBM2-10Gy	SJGBM2	0.00977904	0.0215484	1.13981	0	1	1	no
XLOC_001588	IL22RA1	chr1:24446260-24469775	SJGBM2-10Gy	SJGBM2	1.47177	0.981669	-0.584249	-1.09757	0.05505	0.127613	no
XLOC_001589	IFNLR1	chr1:24480646-24513765	SJGBM2-10Gy	SJGBM2	0.931596	1.25057	0.424814	0.848511	0.1326	0.253439	no
XLOC_001590	STPG1	chr1:24645811-24801608	SJGBM2-10Gy	SJGBM2	9.87187	11.5186	0.222566	0.181366	0.7272	0.838	no
XLOC_001591	RCAN3AS	chr1:24822743-24864121	SJGBM2-10Gy	SJGBM2	0	0.236962	inf	0	1	1	no
XLOC_001592	LOC100506985	chr1:24865763-24882515	SJGBM2-10Gy	SJGBM2	0.615308	1.00117	0.702304	1.24902	0.12385	0.241163	no
XLOC_001593	RUNX3	chr1:25226001-25291611	SJGBM2-10Gy	SJGBM2	9.22999	7.28234	-0.341927	-0.774716	0.18	0.318688	no
XLOC_001594	MIR6731	chr1:25226001-25291611	SJGBM2-10Gy	SJGBM2	0	0	0	0	1	1	no
XLOC_001595	SYF2	chr1:25548766-25560176	SJGBM2-10Gy	SJGBM2	26.5004	26.1278	-0.0204311	-0.0469591	0.93445	0.964487	no
XLOC_001596	RSRP1	chr1:25565412-25756681	SJGBM2-10Gy	SJGBM2	15.232	21.2791	0.482333	0.42469	0.42225	0.586834	no
XLOC_001597	RHCE	chr1:25565412-25756681	SJGBM2-10Gy	SJGBM2	0.458832	0.491298	0.0986329	0.0164407	0.97045	0.983824	no
XLOC_001598	SELENON	chr1:26126666-26186054	SJGBM2-10Gy	SJGBM2	18.2039	21.3621	0.230811	0.143059	0.8252	0.901423	no
XLOC_001599	LOC646471	chr1:26126666-26186054	SJGBM2-10Gy	SJGBM2	0.998675	0.912595	-0.130041	-0.0213739	0.96655	0.981713	no
XLOC_001600	AUNIP	chr1:26126666-26186054	SJGBM2-10Gy	SJGBM2	9.01906	10.5206	0.222164	0.0585446	0.9027	0.947232	no
XLOC_001601	PAQR7	chr1:26186062-26202446	SJGBM2-10Gy	SJGBM2	7.17787	9.08823	0.340444	0.685592	0.24485	0.39398	no
XLOC_001602	STMN1	chr1:26210676-26233368	SJGBM2-10Gy	SJGBM2	111.502	93.0467	-0.261042	-0.561368	0.3248	0.484609	no
XLOC_001603	PAFAH2	chr1:26286058-26324648	SJGBM2-10Gy	SJGBM2	1.55813	2.6037	0.74075	1.61102	0.00465	0.0156258	yes
XLOC_001604	EXTL1	chr1:26348270-26362954	SJGBM2-10Gy	SJGBM2	1.1966	0.272451	-2.13487	-2.0889	0.14845	0.275779	no
XLOC_001605	SLC30A2	chr1:26364512-26372629	SJGBM2-10Gy	SJGBM2	0	0.00525929	inf	0	1	1	no
XLOC_001606	TRIM63	chr1:26377795-26394125	SJGBM2-10Gy	SJGBM2	0	0.0120997	inf	0	1	1	no
XLOC_001607	UBXN11	chr1:26608772-26647014	SJGBM2-10Gy	SJGBM2	23.0068	11.8765	-0.953954	-2.03601	0.00015	0.000705346	yes
XLOC_001608	CRYBG2	chr1:26648349-26686927	SJGBM2-10Gy	SJGBM2	0.549374	0.570525	0.0545005	0.109679	0.8447	0.913559	no
XLOC_001609	ZNF683	chr1:26688124-26699285	SJGBM2-10Gy	SJGBM2	0	0.00781969	inf	0	1	1	no
XLOC_001610	LOC101928324	chr1:26758772-26803322	SJGBM2-10Gy	SJGBM2	0.0491161	0.0521404	0.0862035	0	1	1	no
XLOC_001611	LOC101928728	chr1:27018183-27108601	SJGBM2-10Gy	SJGBM2	0	0	0	0	1	1	no
XLOC_010974	CDH3	chr16:68670112-68732970	SJGBM2-10Gy	SJGBM2	0.132783	0.709877	2.4185	3.06653	5e-05	0.000252441	yes
XLOC_001613	NR0B2	chr1:27237974-27240567	SJGBM2-10Gy	SJGBM2	0.0193148	0.00913583	-1.0801	0	1	1	no
XLOC_001614	KDF1	chr1:27276046-27286901	SJGBM2-10Gy	SJGBM2	0	0	0	0	1	1	no
XLOC_001615	FAM46B	chr1:27331510-27339333	SJGBM2-10Gy	SJGBM2	0.0544372	0.12068	1.14852	0	1	1	no
XLOC_001616	SLC9A1	chr1:27425299-27481650	SJGBM2-10Gy	SJGBM2	13.7673	12.835	-0.10117	-0.19748	0.7351	0.843427	no
XLOC_001617	WDTC1	chr1:27561006-27635124	SJGBM2-10Gy	SJGBM2	39.1574	32.5983	-0.264488	-0.0681201	0.923	0.958565	no
XLOC_001618	MAP3K6	chr1:27681669-27694031	SJGBM2-10Gy	SJGBM2	2.91219	1.85005	-0.654546	-1.4593	0.01165	0.0347374	yes
XLOC_001619	FCN3	chr1:27695600-27701343	SJGBM2-10Gy	SJGBM2	0	0	0	0	1	1	no
XLOC_001620	CD164L2	chr1:27705665-27709823	SJGBM2-10Gy	SJGBM2	0	0	0	0	1	1	no
XLOC_001621	WASF2	chr1:27730663-27816728	SJGBM2-10Gy	SJGBM2	21.5488	28.6892	0.412904	0.894394	0.1203	0.236312	no
XLOC_001622	AHDC1	chr1:27860755-27930696	SJGBM2-10Gy	SJGBM2	2.33839	3.70358	0.663405	1.5586	0.00665	0.0213759	yes
XLOC_001623	FGR	chr1:27938800-27961727	SJGBM2-10Gy	SJGBM2	0	0.0122427	inf	0	1	1	no
XLOC_001624	IFI6	chr1:27992571-27998724	SJGBM2-10Gy	SJGBM2	27.1047	19.0825	-0.50629	-1.02108	0.0747	0.16298	no
XLOC_001625	RPA2	chr1:28218035-28241308	SJGBM2-10Gy	SJGBM2	24.7694	29.6689	0.260392	0.611123	0.28865	0.443731	no
XLOC_001626	EYA3	chr1:28296854-28415207	SJGBM2-10Gy	SJGBM2	4.89065	7.03917	0.525378	1.14934	0.0433	0.105125	no
XLOC_001627	PTAFR	chr1:28473676-28520447	SJGBM2-10Gy	SJGBM2	0.0503894	0.0607756	0.270372	0	1	1	no
XLOC_001628	DNAJC8	chr1:28526789-28559542	SJGBM2-10Gy	SJGBM2	111.605	111.255	-0.00452396	-0.0112078	0.98685	0.992663	no
XLOC_001629	SNHG12,SNORA16A,SNORA44,SNORA61	chr1:28879257-28912248	SJGBM2-10Gy	SJGBM2	14.654	15.3673	0.0685694	0.0956252	0.86645	0.926451	no
XLOC_001630	SNORD99	chr1:28879257-28912248	SJGBM2-10Gy	SJGBM2	0	0	0	0	1	1	no
XLOC_001631	TAF12	chr1:28929608-28975695	SJGBM2-10Gy	SJGBM2	30.3119	25.6826	-0.239096	-0.630624	0.4137	0.578031	no
XLOC_001632	TMEM200B	chr1:29213388-29450855	SJGBM2-10Gy	SJGBM2	7.22914	5.74642	-0.33116	-0.250619	0.66675	0.794223	no
XLOC_001633	SRSF4	chr1:29470995-29508637	SJGBM2-10Gy	SJGBM2	56.1564	52.6965	-0.0917436	-0.205522	0.72285	0.834924	no
XLOC_001634	MECR	chr1:29519168-29557470	SJGBM2-10Gy	SJGBM2	12.8415	10.1666	-0.336972	-0.786584	0.1718	0.30763	no
XLOC_001635	LINC01756	chr1:29656131-29676626	SJGBM2-10Gy	SJGBM2	0	0	0	0	1	1	no
XLOC_001636	LINC01648	chr1:30486798-30510459	SJGBM2-10Gy	SJGBM2	0	0.0218645	inf	0	1	1	no
XLOC_001637	-	chr1:30837009-30847190	SJGBM2-10Gy	SJGBM2	0.991907	0.0735313	-3.75377	-2.92433	0.00075	0.00306859	yes
XLOC_001638	MATN1	chr1:31184123-31199693	SJGBM2-10Gy	SJGBM2	0.120716	0.159386	0.400904	0	1	1	no
XLOC_001639	LAPTM5	chr1:31205314-31230683	SJGBM2-10Gy	SJGBM2	0.325007	0.124873	-1.38001	0	1	1	no
XLOC_001640	MIR4420	chr1:31205314-31230683	SJGBM2-10Gy	SJGBM2	0	0	0	0	1	1	no
XLOC_001641	SDC3	chr1:31342312-31381480	SJGBM2-10Gy	SJGBM2	48.951	43.7412	-0.162348	-0.270525	0.6309	0.76798	no
XLOC_001642	PUM1	chr1:31404352-31538743	SJGBM2-10Gy	SJGBM2	19.9523	24.0518	0.269586	0.596743	0.29505	0.450905	no
XLOC_001643	SNORD103B	chr1:31404352-31538743	SJGBM2-10Gy	SJGBM2	0	0	0	0	1	1	no
XLOC_001644	SNORD103B	chr1:31404352-31538743	SJGBM2-10Gy	SJGBM2	0	0	0	0	1	1	no
XLOC_001645	SNORD103C	chr1:31404352-31538743	SJGBM2-10Gy	SJGBM2	0	0	0	0	1	1	no
XLOC_001646	NKAIN1	chr1:31652117-31712735	SJGBM2-10Gy	SJGBM2	2.83282	5.33712	0.913823	2.09408	0.00035	0.00153417	yes
XLOC_001647	SNRNP40	chr1:31732414-31769644	SJGBM2-10Gy	SJGBM2	21.9395	19.4094	-0.176775	-0.507395	0.46	0.623341	no
XLOC_001648	FABP3	chr1:31769809-31846607	SJGBM2-10Gy	SJGBM2	4.08487	2.71262	-0.590601	-0.441848	0.4192	0.583653	no
XLOC_001649	PEF1	chr1:32095462-32110838	SJGBM2-10Gy	SJGBM2	36.348	26.6479	-0.447852	-1.02638	0.0722	0.158671	no
XLOC_001650	COL16A1	chr1:32116620-32170297	SJGBM2-10Gy	SJGBM2	55.7247	63.6585	0.192035	0.300306	0.5993	0.743922	no
XLOC_001651	ADGRB2	chr1:32192344-32229988	SJGBM2-10Gy	SJGBM2	9.58182	5.19097	-0.884295	-1.97996	0.00065	0.00269921	yes
XLOC_001652	MIR4254	chr1:32192344-32229988	SJGBM2-10Gy	SJGBM2	0	0	0	0	1	1	no
XLOC_001653	SPOCD1	chr1:32256022-32281652	SJGBM2-10Gy	SJGBM2	53.0735	26.3876	-1.00813	-2.29156	0.00015	0.000705346	yes
XLOC_001654	PTP4A2	chr1:32372020-32404022	SJGBM2-10Gy	SJGBM2	54.7615	52.3998	-0.0636009	-0.127207	0.8232	0.900293	no
XLOC_001655	TMEM234	chr1:32644897-32714461	SJGBM2-10Gy	SJGBM2	9.15733	5.71374	-0.680492	-0.125233	0.8559	0.92016	no
XLOC_001656	MTMR9LP	chr1:32644897-32714461	SJGBM2-10Gy	SJGBM2	3.59705	2.02907	-0.825995	-0.13013	0.84015	0.910731	no
XLOC_001657	MARCKSL1	chr1:32757526-32801840	SJGBM2-10Gy	SJGBM2	134.873	149.351	0.147099	0.242047	0.67695	0.801794	no
XLOC_001658	-	chr1:32813705-32816923	SJGBM2-10Gy	SJGBM2	0.143384	0.310082	1.11276	0	1	1	no
XLOC_001659	BSDC1,FAM229A	chr1:32817301-32860062	SJGBM2-10Gy	SJGBM2	19.5181	18.6612	-0.0647682	-0.143478	0.80515	0.888692	no
XLOC_001660	ZBTB8A	chr1:33004745-33071551	SJGBM2-10Gy	SJGBM2	0.0538975	0.123185	1.19254	0	1	1	no
XLOC_001661	ZBTB8OS	chr1:33086423-33169247	SJGBM2-10Gy	SJGBM2	8.35009	9.3296	0.160024	0.0928	0.90545	0.948901	no
XLOC_001662	SYNC	chr1:33086423-33169247	SJGBM2-10Gy	SJGBM2	0.396019	0.721164	0.864757	0.20843	0.74565	0.850596	no
XLOC_001663	YARS	chr1:33207116-33324603	SJGBM2-10Gy	SJGBM2	189.168	171.676	-0.139982	-0.26185	0.6816	0.805353	no
XLOC_001664	FNDC5	chr1:33327868-33338093	SJGBM2-10Gy	SJGBM2	0.191939	0.31301	0.705561	0	1	1	no
XLOC_001665	TMEM54	chr1:33352097-33367093	SJGBM2-10Gy	SJGBM2	8.85699	14.2892	0.690036	1.54102	0.00685	0.0219325	yes
XLOC_001666	RNF19B	chr1:33402046-33430528	SJGBM2-10Gy	SJGBM2	5.54972	6.69876	0.27148	0.628413	0.27485	0.427516	no
XLOC_001667	AK2	chr1:33470271-33502647	SJGBM2-10Gy	SJGBM2	235.911	145.87	-0.693562	-1.03523	0.0741	0.161936	no
XLOC_001668	TRIM62	chr1:33609749-33647723	SJGBM2-10Gy	SJGBM2	1.52095	0.918008	-0.728395	-1.51408	0.00835	0.0260272	yes
XLOC_001669	A3GALT2,PHC2	chr1:33772366-33896689	SJGBM2-10Gy	SJGBM2	80.1712	50.7663	-0.659212	-1.34191	0.02075	0.0570296	no
XLOC_001670	CSMD2	chr1:33978610-34631443	SJGBM2-10Gy	SJGBM2	7.89445	4.79924	-0.718033	-0.95112	0.1013	0.207378	no
XLOC_001671	MIR552	chr1:35135199-35135295	SJGBM2-10Gy	SJGBM2	0	0	0	0	1	1	no
XLOC_001672	SMIM12	chr1:35314042-35325478	SJGBM2-10Gy	SJGBM2	8.557	9.13317	0.0940103	0.212733	0.7121	0.82698	no
XLOC_001673	DLGAP3	chr1:35331036-35395186	SJGBM2-10Gy	SJGBM2	0.117627	0.19642	0.73972	0	1	1	no
XLOC_001674	LOC653160	chr1:35439890-35444307	SJGBM2-10Gy	SJGBM2	1.12193	0.825625	-0.44243	-0.701418	0.2264	0.374728	no
XLOC_001675	TMEM35B	chr1:35447126-35450948	SJGBM2-10Gy	SJGBM2	24.5312	21.1247	-0.215686	-0.624875	0.44775	0.611908	no
XLOC_001676	ZMYM6	chr1:35451766-35513188	SJGBM2-10Gy	SJGBM2	4.67074	5.44541	0.22139	0.487103	0.40295	0.567348	no
XLOC_001677	ZMYM1	chr1:35525386-35595425	SJGBM2-10Gy	SJGBM2	1.24177	2.72032	1.13137	1.03633	0.08515	0.180909	no
XLOC_001678	SFPQ	chr1:35641388-35659187	SJGBM2-10Gy	SJGBM2	157.137	137.655	-0.190969	-0.329476	0.56475	0.716039	no
XLOC_001679	KIAA0319L	chr1:35899090-36023238	SJGBM2-10Gy	SJGBM2	18.1996	18.7713	0.0446162	0.0836559	0.8848	0.937072	no
XLOC_001680	PSMB2	chr1:36065142-36107445	SJGBM2-10Gy	SJGBM2	27.9466	25.9037	-0.109515	-0.236968	0.6787	0.803145	no
XLOC_001681	C1orf216	chr1:36179476-36184790	SJGBM2-10Gy	SJGBM2	7.1634	7.86296	0.134429	0.32207	0.57515	0.724699	no
XLOC_001682	CLSPN	chr1:36185459-36235586	SJGBM2-10Gy	SJGBM2	3.38592	6.04604	0.836445	1.90824	0.0009	0.00361808	yes
XLOC_001683	COL8A2	chr1:36560836-36591327	SJGBM2-10Gy	SJGBM2	1.48866	4.4171	1.56909	3.12172	5e-05	0.000252441	yes
XLOC_001684	TRAPPC3	chr1:36602169-36646451	SJGBM2-10Gy	SJGBM2	39.3894	38.0498	-0.0499178	-0.0425458	0.9531	0.974479	no
XLOC_001685	EVA1B	chr1:36771993-36796338	SJGBM2-10Gy	SJGBM2	13.5118	16.8435	0.317969	0.580253	0.3168	0.475768	no
XLOC_001686	STK40	chr1:36805219-36851528	SJGBM2-10Gy	SJGBM2	13.1079	13.407	0.0325502	0.0757545	0.89595	0.943253	no
XLOC_001687	LSM10	chr1:36859020-36863560	SJGBM2-10Gy	SJGBM2	40.1042	29.0971	-0.462882	-1.49279	0.06975	0.154285	no
XLOC_001688	OSCP1	chr1:36881792-36916519	SJGBM2-10Gy	SJGBM2	7.00799	5.76236	-0.282342	-0.593246	0.29685	0.453019	no
XLOC_001689	SNORA63C	chr1:36881792-36916519	SJGBM2-10Gy	SJGBM2	0	0	0	0	1	1	no
XLOC_001690	MRPS15	chr1:36921361-36930040	SJGBM2-10Gy	SJGBM2	74.2576	44.3337	-0.744135	-2.39026	0.00325	0.0114184	yes
XLOC_001691	CSF3R	chr1:36931643-36948915	SJGBM2-10Gy	SJGBM2	0.0307239	0.0097043	-1.66266	0	1	1	no
XLOC_001692	GRIK3	chr1:37261127-37500742	SJGBM2-10Gy	SJGBM2	4.26352	0.236239	-4.17373	-5.98002	5e-05	0.000252441	yes
XLOC_001693	LINC01137	chr1:37917966-37949978	SJGBM2-10Gy	SJGBM2	0.555978	0.37227	-0.578678	0	1	1	no
XLOC_001694	MEAF6	chr1:37955560-37980945	SJGBM2-10Gy	SJGBM2	10.0222	8.78602	-0.189923	-0.433989	0.44685	0.611041	no
XLOC_001695	MIR5581	chr1:37955560-37980945	SJGBM2-10Gy	SJGBM2	0	0	0	0	1	1	no
XLOC_001696	GNL2,SNIP1	chr1:37999897-38061586	SJGBM2-10Gy	SJGBM2	72.0147	68.1641	-0.0792776	-0.148129	0.7983	0.88438	no
XLOC_001697	RSPO1	chr1:38076950-38100595	SJGBM2-10Gy	SJGBM2	0	0.00569208	inf	0	1	1	no
XLOC_001698	C1orf109	chr1:38147241-38157981	SJGBM2-10Gy	SJGBM2	16.9778	19.6323	0.209581	0.482241	0.4022	0.566558	no
XLOC_001699	EPHA10	chr1:38181645-38230824	SJGBM2-10Gy	SJGBM2	0	0.00251281	inf	0	1	1	no
XLOC_001700	MTF1,YRDC	chr1:38259476-38325292	SJGBM2-10Gy	SJGBM2	16.8895	18.5821	0.137792	0.166779	0.7941	0.881951	no
XLOC_001701	INPP5B	chr1:38325430-38412729	SJGBM2-10Gy	SJGBM2	6.59254	6.92635	0.0712619	0.167108	0.7702	0.866316	no
XLOC_001702	SF3A3	chr1:38422651-38455782	SJGBM2-10Gy	SJGBM2	64.3215	64.2601	-0.0013794	-0.00296584	0.99555	0.997426	no
XLOC_001703	FHL3	chr1:38462441-38471337	SJGBM2-10Gy	SJGBM2	64.6833	36.6776	-0.818492	-1.84798	0.00135	0.00521506	yes
XLOC_001704	POU3F1	chr1:38509522-38512450	SJGBM2-10Gy	SJGBM2	0.24269	0.167761	-0.532712	0	1	1	no
XLOC_001705	LINC01343	chr1:38674705-38680439	SJGBM2-10Gy	SJGBM2	0.00763622	0	#NAME?	0	1	1	no
XLOC_001706	RRAGC	chr1:39303868-39407514	SJGBM2-10Gy	SJGBM2	9.17971	12.5936	0.456175	0.884637	0.16535	0.298666	no
XLOC_001707	GJA9,MYCBP	chr1:39303868-39407514	SJGBM2-10Gy	SJGBM2	8.19887	6.73402	-0.283956	-0.455369	0.47935	0.6413	no
XLOC_001708	RHBDL2	chr1:39303868-39407514	SJGBM2-10Gy	SJGBM2	0.178999	0.161237	-0.150767	0	1	1	no
XLOC_001709	PPIEL	chr1:39957317-40025370	SJGBM2-10Gy	SJGBM2	1.49278	1.80796	0.276364	0.443176	0.40655	0.570937	no
XLOC_001710	PABPC4	chr1:40026218-40042672	SJGBM2-10Gy	SJGBM2	61.0163	75.2681	0.302844	0.629069	0.27395	0.426384	no
XLOC_001711	SNORA55	chr1:40026218-40042672	SJGBM2-10Gy	SJGBM2	0	0	0	0	1	1	no
XLOC_001712	HEYL	chr1:40089102-40105348	SJGBM2-10Gy	SJGBM2	1.77215	1.4692	-0.270463	-0.597175	0.30205	0.458872	no
XLOC_001713	NT5C1A	chr1:40124792-40137710	SJGBM2-10Gy	SJGBM2	0.0339627	0.0109759	-1.62961	0	1	1	no
XLOC_001714	HPCAL4	chr1:40144319-40157382	SJGBM2-10Gy	SJGBM2	0.735732	2.97664	2.01643	4.36893	5e-05	0.000252441	yes
XLOC_001715	BMP8B	chr1:40204516-40270967	SJGBM2-10Gy	SJGBM2	1.1754	3.1442	1.41954	1.23158	0.0609	0.138473	no
XLOC_001716	OXCT2	chr1:40204516-40270967	SJGBM2-10Gy	SJGBM2	0.134479	0.35453	1.39853	0	1	1	no
XLOC_001717	TRIT1	chr1:40306705-40349205	SJGBM2-10Gy	SJGBM2	22.3887	24.203	0.112415	0.246234	0.66245	0.791141	no
XLOC_001718	MYCL	chr1:40361095-40367687	SJGBM2-10Gy	SJGBM2	0.391542	0.570608	0.543331	0.85167	0.12795	0.247059	no
XLOC_001719	PPT1	chr1:40505312-40563142	SJGBM2-10Gy	SJGBM2	120.877	128.196	0.0848049	0.0830744	0.89765	0.944248	no
XLOC_001720	COL9A2	chr1:40766162-40783289	SJGBM2-10Gy	SJGBM2	5.24943	6.73548	0.35962	0.839254	0.14735	0.274194	no
XLOC_001721	RIMS3	chr1:41086036-41131393	SJGBM2-10Gy	SJGBM2	2.01774	3.64581	0.853499	2.00818	0.0005	0.00212652	yes
XLOC_001722	NFYC-AS1	chr1:41153851-41237276	SJGBM2-10Gy	SJGBM2	1.01835	1.07775	0.0817839	0.0481278	0.93865	0.966793	no
XLOC_001723	NFYC	chr1:41153851-41237276	SJGBM2-10Gy	SJGBM2	0.441534	0.470815	0.0926382	0.0259612	0.9669	0.981907	no
XLOC_001724	CITED4	chr1:41326727-41328018	SJGBM2-10Gy	SJGBM2	9.55686	7.69055	-0.313449	-0.891198	0.2155	0.362495	no
XLOC_001725	SLFNL1	chr1:41444473-41708379	SJGBM2-10Gy	SJGBM2	0.223733	0.296407	0.405806	0	1	1	no
XLOC_001726	SCMH1	chr1:41444473-41708379	SJGBM2-10Gy	SJGBM2	40.6318	36.1311	-0.169369	-0.245292	0.6758	0.800806	no
XLOC_001727	LOC101929901	chr1:41827602-41849263	SJGBM2-10Gy	SJGBM2	0	0.165741	inf	0	1	1	no
XLOC_001728	EDN2	chr1:41944445-41950354	SJGBM2-10Gy	SJGBM2	0	0.029809	inf	0	1	1	no
XLOC_001729	HIVEP3	chr1:41972035-42501639	SJGBM2-10Gy	SJGBM2	7.53414	6.92747	-0.121114	-0.112776	0.79625	0.883178	no
XLOC_001730	GUCA2A	chr1:42628361-42630395	SJGBM2-10Gy	SJGBM2	0	0	0	0	1	1	no
XLOC_001731	FOXJ3	chr1:42642209-42802295	SJGBM2-10Gy	SJGBM2	14.0302	19.5102	0.47569	1.07247	0.062	0.140522	no
XLOC_001732	ZMYND12	chr1:42896000-43120335	SJGBM2-10Gy	SJGBM2	1.06779	1.02913	-0.0532007	-0.0270105	0.9621	0.979255	no
XLOC_001733	CLDN19	chr1:43198763-43205925	SJGBM2-10Gy	SJGBM2	0	0.00831419	inf	0	1	1	no
XLOC_001734	P3H1	chr1:43212005-43232755	SJGBM2-10Gy	SJGBM2	35.1312	33.4921	-0.0689327	-0.125797	0.8254	0.901592	no
XLOC_001735	LOC105378683	chr1:43232817-43266451	SJGBM2-10Gy	SJGBM2	0.0876842	0	#NAME?	0	1	1	no
XLOC_001736	SVBP	chr1:43272722-43312107	SJGBM2-10Gy	SJGBM2	7.62753	5.95842	-0.356287	-0.371332	0.67115	0.797408	no
XLOC_001737	ERMAP	chr1:43272722-43312107	SJGBM2-10Gy	SJGBM2	4.26699	3.96872	-0.104544	-0.156302	0.79065	0.879849	no
XLOC_001738	SLC2A1	chr1:43391045-43449029	SJGBM2-10Gy	SJGBM2	7.17184	15.4061	1.10309	2.18824	0.00035	0.00153417	yes
XLOC_001739	EBNA1BP2	chr1:43629844-43720029	SJGBM2-10Gy	SJGBM2	160.72	113.749	-0.498689	-1.33295	0.0627	0.141832	no
XLOC_001740	MIR6733	chr1:43629844-43720029	SJGBM2-10Gy	SJGBM2	0	0	0	0	1	1	no
XLOC_001741	C1orf210	chr1:43747555-43751288	SJGBM2-10Gy	SJGBM2	0.0822382	0.0160687	-2.35556	0	1	1	no
XLOC_001742	ELOVL1	chr1:43821430-43833745	SJGBM2-10Gy	SJGBM2	107.414	96.7783	-0.150421	-0.204736	0.7439	0.849413	no
XLOC_001743	MIR6734	chr1:43821430-43833745	SJGBM2-10Gy	SJGBM2	0	0	0	0	1	1	no
XLOC_001744	MED8	chr1:43849578-43855483	SJGBM2-10Gy	SJGBM2	17.8002	14.1319	-0.332942	-0.742595	0.19855	0.342915	no
XLOC_001745	HYI	chr1:43855555-43921536	SJGBM2-10Gy	SJGBM2	10.1156	8.95613	-0.175636	-0.175494	0.76055	0.860356	no
XLOC_001746	KDM4A-AS1	chr1:44115763-44173012	SJGBM2-10Gy	SJGBM2	0.284607	0.362178	0.347726	0.0643019	0.9172	0.955521	no
XLOC_001747	LOC101929592	chr1:44173110-44396942	SJGBM2-10Gy	SJGBM2	0	0	0	0	1	1	no
XLOC_001748	-	chr1:44409963-44412354	SJGBM2-10Gy	SJGBM2	1.27005	1.82997	0.526931	0.795773	0.1619	0.294187	no
XLOC_001749	SLC6A9	chr1:44444873-44506698	SJGBM2-10Gy	SJGBM2	51.8809	52.4852	0.0167061	0.0212451	0.97505	0.986576	no
XLOC_001750	ERI3	chr1:44679001-44820958	SJGBM2-10Gy	SJGBM2	69.7951	42.9409	-0.700776	-1.52308	0.03905	0.096772	no
XLOC_001751	ERI3-IT1	chr1:44679001-44820958	SJGBM2-10Gy	SJGBM2	0.0793714	0.356056	2.16541	0	1	1	no
XLOC_001752	SNORA110	chr1:44679001-44820958	SJGBM2-10Gy	SJGBM2	0	0	0	0	1	1	no
XLOC_001753	TMEM53	chr1:45118918-45140280	SJGBM2-10Gy	SJGBM2	1.76897	1.43755	-0.299298	-0.576086	0.30935	0.467312	no
XLOC_001754	SNORD145	chr1:45118918-45140280	SJGBM2-10Gy	SJGBM2	0	0	0	0	1	1	no
XLOC_001755	BEST4	chr1:45249256-45253426	SJGBM2-10Gy	SJGBM2	0.219995	0.119908	-0.875543	0	1	1	no
XLOC_001756	TCTEX1D4	chr1:45265620-45452394	SJGBM2-10Gy	SJGBM2	0	0	0	0	1	1	no
XLOC_001757	EIF2B3,PTCH2	chr1:45265620-45452394	SJGBM2-10Gy	SJGBM2	35.8982	31.2446	-0.200302	-0.303777	0.5995	0.744049	no
XLOC_001758	HECTD3	chr1:45468219-45477027	SJGBM2-10Gy	SJGBM2	15.7464	12.235	-0.364012	-0.859046	0.13755	0.260418	no
XLOC_001759	ZSWIM5	chr1:45482071-45672922	SJGBM2-10Gy	SJGBM2	2.06094	1.57406	-0.38881	-0.889397	0.1215	0.23805	no
XLOC_001760	MUTYH	chr1:45792544-45956840	SJGBM2-10Gy	SJGBM2	9.55934	8.37122	-0.191474	-0.28123	0.6284	0.765936	no
XLOC_001761	TESK2	chr1:45792544-45956840	SJGBM2-10Gy	SJGBM2	0.109021	0.0717183	-0.604192	0	1	1	no
XLOC_001762	CCDC163	chr1:45959597-45988562	SJGBM2-10Gy	SJGBM2	1.86418	0.971861	-0.93972	-0.342257	0.60855	0.75086	no
XLOC_001763	PRDX1	chr1:45959597-45988562	SJGBM2-10Gy	SJGBM2	126.564	137.3	0.117465	0.249037	0.66385	0.792085	no
XLOC_001764	CCDC17	chr1:46085715-46090567	SJGBM2-10Gy	SJGBM2	0.270757	0.38825	0.519986	0.756892	0.1616	0.293885	no
XLOC_001765	GPBP1L1	chr1:46092975-46152822	SJGBM2-10Gy	SJGBM2	23.0476	24.7608	0.103438	0.250218	0.68505	0.807923	no
XLOC_001766	RPS15AP10	chr1:46092975-46152822	SJGBM2-10Gy	SJGBM2	0.11535	0.214986	0.898227	0	1	1	no
XLOC_001767	IPP	chr1:46152944-46216485	SJGBM2-10Gy	SJGBM2	1.39077	2.31268	0.733687	0.453591	0.4184	0.582835	no
XLOC_001768	PIK3R3	chr1:46505583-46651634	SJGBM2-10Gy	SJGBM2	1.0936	1.12443	0.0401093	0.0830893	0.86905	0.928067	no
XLOC_001769	POMGNT1	chr1:46654352-46693847	SJGBM2-10Gy	SJGBM2	47.3894	45.1431	-0.0700584	-0.142891	0.828	0.903179	no
XLOC_001770	LRRC41	chr1:46713366-46782456	SJGBM2-10Gy	SJGBM2	39.6037	36.4776	-0.118622	-0.163934	0.79015	0.879461	no
XLOC_001771	LINC01398	chr1:46899498-46948162	SJGBM2-10Gy	SJGBM2	0	0.0255064	inf	0	1	1	no
XLOC_001772	KNCN	chr1:47004367-47069973	SJGBM2-10Gy	SJGBM2	0	0	0	0	1	1	no
XLOC_001773	MKNK1	chr1:47004367-47069973	SJGBM2-10Gy	SJGBM2	0.406965	0.407275	0.00109766	0.00163698	0.9975	0.99851	no
XLOC_001774	MOB3C	chr1:47073322-47082563	SJGBM2-10Gy	SJGBM2	1.34679	2.3791	0.820896	1.73754	0.0028	0.010007	yes
XLOC_001775	ATPAF1	chr1:47098230-47134748	SJGBM2-10Gy	SJGBM2	34.6163	26.4949	-0.385738	-0.812791	0.16135	0.293538	no
XLOC_001776	EFCAB14	chr1:47139707-47184812	SJGBM2-10Gy	SJGBM2	12.4151	16.3095	0.393617	0.881042	0.1277	0.246711	no
XLOC_001777	CYP4Z2P	chr1:47308766-47366147	SJGBM2-10Gy	SJGBM2	0	0	0	0	1	1	no
XLOC_001778	CYP4A11	chr1:47394845-47407156	SJGBM2-10Gy	SJGBM2	0	0	0	0	1	1	no
XLOC_001779	LINC00853	chr1:47643870-47646011	SJGBM2-10Gy	SJGBM2	0.0216502	0	#NAME?	0	1	1	no
XLOC_001780	PDZK1IP1	chr1:47649260-47655771	SJGBM2-10Gy	SJGBM2	0.0154671	0.0148643	-0.057348	0	1	1	no
XLOC_001781	TAL1	chr1:47681915-47698007	SJGBM2-10Gy	SJGBM2	0.884527	1.48809	0.750484	1.57302	0.0065	0.0209646	yes
XLOC_001782	STIL	chr1:47715810-47780568	SJGBM2-10Gy	SJGBM2	7.5908	8.79578	0.212558	0.503298	0.3766	0.541011	no
XLOC_001783	FOXD2-AS1,LINC01389	chr1:47846467-47906363	SJGBM2-10Gy	SJGBM2	2.45856	2.22659	-0.142977	-0.216345	0.73035	0.840132	no
XLOC_001784	TRABD2B	chr1:48226199-48463347	SJGBM2-10Gy	SJGBM2	0.891774	1.09144	0.291478	0.398213	0.4793	0.64125	no
XLOC_001785	SKINT1L	chr1:48567386-48648100	SJGBM2-10Gy	SJGBM2	0.027992	0.00733603	-1.93194	0	1	1	no
XLOC_001786	SPATA6	chr1:48761043-48938264	SJGBM2-10Gy	SJGBM2	3.733	3.60779	-0.0492207	-0.114224	0.8428	0.912433	no
XLOC_001787	AGBL4,BEND5	chr1:48998526-50489626	SJGBM2-10Gy	SJGBM2	2.29473	1.36851	-0.745721	-1.42495	0.00965	0.0295246	yes
XLOC_001788	AGBL4-IT1	chr1:48998526-50489626	SJGBM2-10Gy	SJGBM2	0	0	0	0	1	1	no
XLOC_001789	DMRTA2	chr1:50883222-50889119	SJGBM2-10Gy	SJGBM2	0.0518253	0.0476013	-0.122654	0	1	1	no
XLOC_001790	FAF1	chr1:50906934-51425936	SJGBM2-10Gy	SJGBM2	43.8988	36.5092	-0.265921	-0.668436	0.291	0.446386	no
XLOC_001791	TTC39A	chr1:51752377-51810788	SJGBM2-10Gy	SJGBM2	6.13323	5.99747	-0.0322951	-0.0756199	0.89725	0.943998	no
XLOC_001792	EPS15	chr1:51819934-51984995	SJGBM2-10Gy	SJGBM2	41.1593	42.9341	0.0609048	0.125542	0.8323	0.905707	no
XLOC_001793	-	chr1:52016675-52039671	SJGBM2-10Gy	SJGBM2	0.599986	0.0288444	-4.37857	-3.15001	0.02605	0.0691696	no
XLOC_001794	NRDC	chr1:52082545-52344609	SJGBM2-10Gy	SJGBM2	48.0647	52.707	0.133019	0.199242	0.7322	0.841467	no
XLOC_001795	RAB3B	chr1:52373626-52456436	SJGBM2-10Gy	SJGBM2	0.28566	0.390541	0.451172	0.687434	0.2266	0.374915	no
XLOC_001796	KTI12,TXNDC12	chr1:52485803-52521843	SJGBM2-10Gy	SJGBM2	116.366	103.064	-0.175121	-0.321921	0.61415	0.755347	no
XLOC_001797	CC2D1B	chr1:52607181-52837648	SJGBM2-10Gy	SJGBM2	6.99202	6.83551	-0.032662	-0.0502944	0.9257	0.959925	no
XLOC_001798	ORC1	chr1:52837969-52886780	SJGBM2-10Gy	SJGBM2	3.47381	3.14057	-0.145492	-0.162381	0.79375	0.881701	no
XLOC_001799	ZCCHC11	chr1:52888947-53019166	SJGBM2-10Gy	SJGBM2	19.4242	20.2337	0.0589071	0.125775	0.82905	0.903802	no
XLOC_001800	COA7	chr1:53150090-53164094	SJGBM2-10Gy	SJGBM2	9.93208	14.132	0.508792	1.12044	0.048	0.114263	no
XLOC_001801	ECHDC2	chr1:53361246-53387457	SJGBM2-10Gy	SJGBM2	7.47781	10.1105	0.435166	0.847776	0.1454	0.271495	no
XLOC_001802	SLC1A7	chr1:53552850-53608304	SJGBM2-10Gy	SJGBM2	0	0	0	0	1	1	no
XLOC_001803	C1orf123	chr1:53662100-53686314	SJGBM2-10Gy	SJGBM2	25.6817	20.4871	-0.326021	-0.505043	0.4853	0.6464	no
XLOC_001804	MAGOH	chr1:53692544-53793821	SJGBM2-10Gy	SJGBM2	61.4454	61.1964	-0.00585932	-0.00788654	0.993	0.996174	no
XLOC_001805	LRP8	chr1:53692544-53793821	SJGBM2-10Gy	SJGBM2	6.99434	9.562	0.451126	0.611745	0.30515	0.462395	no
XLOC_001806	SLC25A3P1	chr1:53904042-53905693	SJGBM2-10Gy	SJGBM2	0	0	0	0	1	1	no
XLOC_001807	GLIS1	chr1:53971905-54206254	SJGBM2-10Gy	SJGBM2	6.4796	4.08365	-0.666045	-1.51797	0.00805	0.0252361	yes
XLOC_001808	NDC1	chr1:54231133-54304225	SJGBM2-10Gy	SJGBM2	17.9491	21.29	0.24627	0.454232	0.42915	0.593644	no
XLOC_001809	YIPF1	chr1:54317391-54356303	SJGBM2-10Gy	SJGBM2	22.8507	17.44	-0.389842	-0.735462	0.1975	0.341609	no
XLOC_001810	HSPB11	chr1:54378201-54433841	SJGBM2-10Gy	SJGBM2	30.412	23.7751	-0.355192	-0.70138	0.4671	0.629983	no
XLOC_001811	LDLRAD1	chr1:54472970-54483859	SJGBM2-10Gy	SJGBM2	0	0	0	0	1	1	no
XLOC_001812	TMEM59	chr1:54492353-54578192	SJGBM2-10Gy	SJGBM2	33.6183	27.6198	-0.283542	-0.376123	0.61385	0.7551	no
XLOC_001813	CDCP2	chr1:54604667-54618679	SJGBM2-10Gy	SJGBM2	0.02394	0.0118479	-1.01479	0	1	1	no
XLOC_001814	CYB5RL	chr1:54635224-54665746	SJGBM2-10Gy	SJGBM2	1.17614	1.24504	0.0821316	0.179788	0.7495	0.853098	no
XLOC_001815	SSBP3	chr1:54665813-54872068	SJGBM2-10Gy	SJGBM2	10.0737	7.87362	-0.355498	-0.283448	0.6408	0.775296	no
XLOC_001816	FAM151A	chr1:55007773-55100417	SJGBM2-10Gy	SJGBM2	0	0	0	0	1	1	no
XLOC_001817	PARS2	chr1:55221075-55230226	SJGBM2-10Gy	SJGBM2	8.15499	6.50658	-0.325784	-0.756638	0.18995	0.331643	no
XLOC_001818	TTC22	chr1:55246751-55266941	SJGBM2-10Gy	SJGBM2	0	0	0	0	1	1	no
XLOC_001819	DHCR24	chr1:55312801-55352927	SJGBM2-10Gy	SJGBM2	46.4789	31.1532	-0.577192	-0.95437	0.09415	0.196049	no
XLOC_001820	USP24	chr1:55532031-55683128	SJGBM2-10Gy	SJGBM2	18.7634	19.3022	0.0408404	0.0847678	0.88505	0.937197	no
XLOC_001821	-	chr1:56784056-56798039	SJGBM2-10Gy	SJGBM2	0	0	0	0	1	1	no
XLOC_001822	PLPP3	chr1:56956903-57045392	SJGBM2-10Gy	SJGBM2	1.62556	1.19929	-0.438759	-0.813349	0.15555	0.285763	no
XLOC_001823	LOC101929935	chr1:57093463-57181008	SJGBM2-10Gy	SJGBM2	0.0431734	0.0617266	0.515748	0	1	1	no
XLOC_001824	C1orf168	chr1:57184476-57285369	SJGBM2-10Gy	SJGBM2	0	0.00413356	inf	0	1	1	no
XLOC_001825	C8B	chr1:57394882-57431813	SJGBM2-10Gy	SJGBM2	0	0	0	0	1	1	no
XLOC_001826	DAB1	chr1:57460490-58716211	SJGBM2-10Gy	SJGBM2	2.02599	0.884458	-1.19576	-2.55575	5e-05	0.000252441	yes
XLOC_001827	-	chr1:58741572-58878198	SJGBM2-10Gy	SJGBM2	0.435389	0.583831	0.423245	0.601591	0.2836	0.437792	no
XLOC_001828	OMA1	chr1:58945813-59012611	SJGBM2-10Gy	SJGBM2	6.4115	7.69651	0.263543	0.572936	0.31065	0.468761	no
XLOC_001829	TACSTD2	chr1:59041094-59043166	SJGBM2-10Gy	SJGBM2	0	0.0639013	inf	0	1	1	no
XLOC_001830	-	chr1:59048211-59052361	SJGBM2-10Gy	SJGBM2	0.148233	0.332961	1.16749	1.40207	0.02095	0.0574994	no
XLOC_001831	MYSM1	chr1:59120410-59165841	SJGBM2-10Gy	SJGBM2	3.53651	5.30346	0.584607	1.38058	0.01805	0.0506422	no
XLOC_001832	JUN	chr1:59245859-59370188	SJGBM2-10Gy	SJGBM2	46.3994	35.5721	-0.383362	-0.911466	0.14615	0.272525	no
XLOC_001833	LINC01135	chr1:59245859-59370188	SJGBM2-10Gy	SJGBM2	0.160307	0.0833899	-0.942893	0	1	1	no
XLOC_001834	LINC01358	chr1:59486049-59569487	SJGBM2-10Gy	SJGBM2	29.8845	4.1835	-2.83662	-6.16225	5e-05	0.000252441	yes
XLOC_001835	HSD52	chr1:59597607-59612479	SJGBM2-10Gy	SJGBM2	0.0699442	0	#NAME?	0	1	1	no
XLOC_001836	-	chr1:59758997-60254501	SJGBM2-10Gy	SJGBM2	0.426184	0.228824	-0.897236	-0.260709	0.60265	0.746231	no
XLOC_001837	MIR4711	chr1:59758997-60254501	SJGBM2-10Gy	SJGBM2	0	0	0	0	1	1	no
XLOC_001838	CYP2J2	chr1:60358979-60392470	SJGBM2-10Gy	SJGBM2	4.15853	1.53917	-1.43393	-2.66383	5e-05	0.000252441	yes
XLOC_001839	C1orf87	chr1:60456065-60539442	SJGBM2-10Gy	SJGBM2	0	0	0	0	1	1	no
XLOC_001840	LINC01748	chr1:60981387-61088357	SJGBM2-10Gy	SJGBM2	0	0	0	0	1	1	no
XLOC_001841	LOC101926964	chr1:61125302-61291256	SJGBM2-10Gy	SJGBM2	0.0214138	0	#NAME?	0	1	1	no
XLOC_001842	NFIA-AS2	chr1:61405915-61436448	SJGBM2-10Gy	SJGBM2	0	0	0	0	1	1	no
XLOC_001843	NFIA-AS1	chr1:61542945-61928460	SJGBM2-10Gy	SJGBM2	0	0	0	0	1	1	no
XLOC_001844	TM2D1	chr1:62145231-62191095	SJGBM2-10Gy	SJGBM2	10.2346	13.6015	0.410309	0.676347	0.2429	0.392151	no
XLOC_001845	MIR3116-2	chr1:62207676-62629591	SJGBM2-10Gy	SJGBM2	0	0	0	0	1	1	no
XLOC_001846	KANK4	chr1:62701836-62785085	SJGBM2-10Gy	SJGBM2	0.179107	0.406152	1.1812	1.9231	0.0011	0.00432984	yes
XLOC_001847	DOCK7	chr1:62901974-63214607	SJGBM2-10Gy	SJGBM2	9.33606	13.6421	0.547176	0.645338	0.2708	0.422732	no
XLOC_001848	LINC01739	chr1:63466167-63478142	SJGBM2-10Gy	SJGBM2	0	0	0	0	1	1	no
XLOC_001849	LINC00466	chr1:63624753-63782928	SJGBM2-10Gy	SJGBM2	0.00624275	0.00853592	0.451365	0	1	1	no
XLOC_001850	FOXD3-AS1	chr1:63786554-63796465	SJGBM2-10Gy	SJGBM2	2.57062	5.24885	1.02989	1.92922	0.0112	0.033584	yes
XLOC_001851	MIR6068	chr1:63786554-63796465	SJGBM2-10Gy	SJGBM2	0	0	0	0	1	1	no
XLOC_001852	ITGB3BP	chr1:63833255-64038528	SJGBM2-10Gy	SJGBM2	22.0182	15.6779	-0.489963	-0.649776	0.45385	0.617649	no
XLOC_001853	ROR1-AS1	chr1:64239689-64647179	SJGBM2-10Gy	SJGBM2	1.03653	0.31213	-1.73155	-0.801495	0.12525	0.243175	no
XLOC_001854	JAK1	chr1:65210315-65533429	SJGBM2-10Gy	SJGBM2	26.4425	35.806	0.437342	0.835152	0.1748	0.311659	no
XLOC_001855	LINC01359	chr1:65210315-65533429	SJGBM2-10Gy	SJGBM2	0	0	0	0	1	1	no
XLOC_001856	MIR101-1,MIR3671	chr1:65210315-65533429	SJGBM2-10Gy	SJGBM2	0.539003	0.428036	-0.332563	-0.0554094	0.90875	0.950977	no
XLOC_001857	LOC101927139	chr1:66258192-66840262	SJGBM2-10Gy	SJGBM2	0	0	0	0	1	1	no
XLOC_001858	SGIP1	chr1:66942545-67216822	SJGBM2-10Gy	SJGBM2	0	0.10955	inf	0	1	1	no
XLOC_001859	SGIP1	chr1:66942545-67216822	SJGBM2-10Gy	SJGBM2	0.049023	0.287804	2.55356	0	1	1	no
XLOC_001860	INSL5	chr1:67263423-67266942	SJGBM2-10Gy	SJGBM2	0	0.0210124	inf	0	1	1	no
XLOC_001861	WDR78	chr1:67278571-67457458	SJGBM2-10Gy	SJGBM2	3.05746	2.0528	-0.57474	-0.551421	0.328	0.48811	no
XLOC_001862	SLC35D1	chr1:67464348-67520084	SJGBM2-10Gy	SJGBM2	4.09565	4.41898	0.109623	0.241593	0.6748	0.800148	no
XLOC_001863	C1orf141	chr1:67557858-67600654	SJGBM2-10Gy	SJGBM2	0.0131329	0	#NAME?	0	1	1	no
XLOC_001864	SERBP1	chr1:67772626-67896741	SJGBM2-10Gy	SJGBM2	51.8554	57.3384	0.145007	0.217545	0.70515	0.822406	no
XLOC_001865	GNG12	chr1:68167148-68698705	SJGBM2-10Gy	SJGBM2	26.9587	36.9488	0.454776	0.357614	0.51855	0.676292	no
XLOC_001866	DIRAS3	chr1:68167148-68698705	SJGBM2-10Gy	SJGBM2	51.6749	43.2465	-0.256881	-0.19893	0.74585	0.850726	no
XLOC_001867	WLS	chr1:68167148-68698705	SJGBM2-10Gy	SJGBM2	98.0617	58.8341	-0.737036	-0.610837	0.3432	0.504968	no
XLOC_001868	MIR1262	chr1:68167148-68698705	SJGBM2-10Gy	SJGBM2	0	0	0	0	1	1	no
XLOC_001869	RPE65	chr1:68894506-68915642	SJGBM2-10Gy	SJGBM2	0	0.0038601	inf	0	1	1	no
XLOC_001870	DEPDC1	chr1:68939834-69004310	SJGBM2-10Gy	SJGBM2	10.9668	12.8847	0.232522	0.557444	0.3459	0.508041	no
XLOC_001871	LRRC40	chr1:70610484-70671361	SJGBM2-10Gy	SJGBM2	10.865	14.7863	0.444568	1.16239	0.06855	0.15223	no
XLOC_001872	ANKRD13C	chr1:70724626-70833937	SJGBM2-10Gy	SJGBM2	2.91742	3.71339	0.348045	0.716825	0.23275	0.381414	no
XLOC_001873	PTGER3	chr1:71318035-71546989	SJGBM2-10Gy	SJGBM2	0.00334294	0	#NAME?	0	1	1	no
XLOC_001874	ZRANB2	chr1:71318035-71546989	SJGBM2-10Gy	SJGBM2	35.6493	41.9523	0.234876	0.51222	0.3679	0.532062	no
XLOC_001875	MIR186	chr1:71318035-71546989	SJGBM2-10Gy	SJGBM2	0	0	0	0	1	1	no
XLOC_001876	NEGR1	chr1:71868624-72748301	SJGBM2-10Gy	SJGBM2	0	0.0184285	inf	0	1	1	no
XLOC_001877	NEGR1-IT1	chr1:71868624-72748301	SJGBM2-10Gy	SJGBM2	0	0	0	0	1	1	no
XLOC_001878	LRRIQ3	chr1:74491701-74663871	SJGBM2-10Gy	SJGBM2	0.158982	0.515096	1.69597	1.0453	0.0225	0.0611357	no
XLOC_000253	CEP85,SH3BGRL3	chr1:26560461-26608352	SJGBM2-10Gy	SJGBM2	299.475	152.226	-0.976216	-1.73022	0.0038	0.0131026	yes
XLOC_001880	CRYZ	chr1:75167081-75232465	SJGBM2-10Gy	SJGBM2	10.0218	9.05919	-0.145692	-0.190514	0.74055	0.847212	no
XLOC_001881	SLC44A5	chr1:75667815-76082261	SJGBM2-10Gy	SJGBM2	1.10288	1.094	-0.0116699	-0.0229125	0.96835	0.982703	no
XLOC_001882	DLSTP1	chr1:76189926-76229363	SJGBM2-10Gy	SJGBM2	0.51497	0.533921	0.0521387	0.0144079	0.9806	0.989366	no
XLOC_001883	ASB17	chr1:76251878-76521274	SJGBM2-10Gy	SJGBM2	0	0	0	0	1	1	no
XLOC_001884	-	chr1:77165442-77166685	SJGBM2-10Gy	SJGBM2	346.424	297.242	-0.2209	-0.317144	0.5739	0.723768	no
XLOC_001885	PIGK	chr1:77554666-77685132	SJGBM2-10Gy	SJGBM2	18.1143	21.6673	0.258391	0.467324	0.41355	0.577854	no
XLOC_001886	ZZZ3	chr1:78025761-78150154	SJGBM2-10Gy	SJGBM2	8.49424	11.4757	0.434024	0.975004	0.09005	0.189145	no
XLOC_001887	USP33	chr1:78161673-78225713	SJGBM2-10Gy	SJGBM2	12.1872	14.08	0.208284	0.482049	0.4031	0.567503	no
XLOC_001888	NEXN-AS1	chr1:78347032-78409641	SJGBM2-10Gy	SJGBM2	0.119347	0.0759932	-0.65122	0	1	1	no
XLOC_001889	FUBP1	chr1:78409735-78483648	SJGBM2-10Gy	SJGBM2	56.345	65.6916	0.221421	0.504591	0.43755	0.602054	no
XLOC_001890	ADGRL4	chr1:79355448-79472495	SJGBM2-10Gy	SJGBM2	0.255717	0.466306	0.86673	1.40209	0.02835	0.0743521	no
XLOC_001891	LOC101927434	chr1:81979564-82023387	SJGBM2-10Gy	SJGBM2	0	0	0	0	1	1	no
XLOC_001892	LINC01361	chr1:83439565-83451891	SJGBM2-10Gy	SJGBM2	0	0	0	0	1	1	no
XLOC_001893	LINC01725	chr1:84041470-84326679	SJGBM2-10Gy	SJGBM2	0	0	0	0	1	1	no
XLOC_001894	LOC101927560	chr1:84041470-84326679	SJGBM2-10Gy	SJGBM2	0	0	0	0	1	1	no
XLOC_001895	TTLL7	chr1:84330714-84464948	SJGBM2-10Gy	SJGBM2	7.58597	7.98718	0.0743531	0.143517	0.8005	0.885844	no
XLOC_001896	PRKACB	chr1:84541951-84704181	SJGBM2-10Gy	SJGBM2	1.22501	1.50002	0.292186	0.177332	0.7764	0.870319	no
XLOC_001897	SAMD13	chr1:84759050-84816481	SJGBM2-10Gy	SJGBM2	0.233092	0.782857	1.74785	2.5635	0.0001	0.000484068	yes
XLOC_001898	UOX	chr1:84830640-84850484	SJGBM2-10Gy	SJGBM2	0.0361814	0.107723	1.574	0	1	1	no
XLOC_001899	GNG5	chr1:84944919-85040168	SJGBM2-10Gy	SJGBM2	167.03	97.9263	-0.770335	-1.55858	0.0767	0.16647	no
XLOC_001900	CTBS	chr1:84944919-85040168	SJGBM2-10Gy	SJGBM2	13.4477	10.9795	-0.292538	-0.208817	0.7196	0.832433	no
XLOC_001901	LINC01461	chr1:85063634-85086714	SJGBM2-10Gy	SJGBM2	1.33942	0.628146	-1.09244	-1.4058	0.03555	0.0898506	no
XLOC_001902	LINC01555	chr1:85093912-85100703	SJGBM2-10Gy	SJGBM2	0.0413818	0.0068979	-2.58477	0	1	1	no
XLOC_001903	SSX2IP	chr1:85109389-85156240	SJGBM2-10Gy	SJGBM2	12.4776	7.63005	-0.709578	-1.62551	0.00445	0.015036	yes
XLOC_001904	LPAR3	chr1:85277314-85359009	SJGBM2-10Gy	SJGBM2	7.5152	1.78842	-2.07112	-3.91985	5e-05	0.000252441	yes
XLOC_001905	MCOLN2	chr1:85391259-85462818	SJGBM2-10Gy	SJGBM2	4.41546	2.76796	-0.67374	-1.19037	0.02895	0.0756868	no
XLOC_001906	MCOLN3	chr1:85483764-85514223	SJGBM2-10Gy	SJGBM2	0.125567	0.38252	1.60708	1.81319	0.00475	0.0159218	yes
XLOC_001907	SYDE2	chr1:85622977-85666805	SJGBM2-10Gy	SJGBM2	0.209521	0.431976	1.04386	1.7363	0.00415	0.0141476	yes
XLOC_001908	C1orf52	chr1:85715636-85725355	SJGBM2-10Gy	SJGBM2	4.06001	4.47322	0.139829	0.320777	0.5762	0.725569	no
XLOC_001909	BCL10	chr1:85731459-85743771	SJGBM2-10Gy	SJGBM2	2.74562	3.07134	0.161733	0.360396	0.52835	0.684818	no
XLOC_001910	DDAH1	chr1:85784167-86044128	SJGBM2-10Gy	SJGBM2	16.3833	21.2832	0.377483	0.618532	0.23965	0.388994	no
XLOC_001911	ZNHIT6	chr1:86115105-86174116	SJGBM2-10Gy	SJGBM2	7.29536	9.6674	0.406148	0.942069	0.1008	0.206594	no
XLOC_001912	COL24A1	chr1:86194915-86622719	SJGBM2-10Gy	SJGBM2	0.029707	0.00845533	-1.81287	0	1	1	no
XLOC_001913	ODF2L	chr1:86812506-86862026	SJGBM2-10Gy	SJGBM2	3.33859	3.12226	-0.0966486	-0.205492	0.7147	0.82887	no
XLOC_001914	MIR7856	chr1:86812506-86862026	SJGBM2-10Gy	SJGBM2	0	0	0	0	1	1	no
XLOC_001915	LOC105378828	chr1:87012758-87170176	SJGBM2-10Gy	SJGBM2	0.147578	0.0961065	-0.618773	0	1	1	no
XLOC_001916	SELENOF	chr1:87328127-87380260	SJGBM2-10Gy	SJGBM2	140.406	123.307	-0.187353	-0.333803	0.56405	0.7155	no
XLOC_001917	LINC01364	chr1:87819209-87837338	SJGBM2-10Gy	SJGBM2	0	0	0	0	1	1	no
XLOC_001918	PKN2-AS1	chr1:89003195-89301938	SJGBM2-10Gy	SJGBM2	0.184699	0.0529399	-1.80275	0	1	1	no
XLOC_001919	GTF2B	chr1:89318320-89357301	SJGBM2-10Gy	SJGBM2	10.7643	9.28088	-0.213923	-0.600247	0.3847	0.549081	no
XLOC_001920	KYAT3,RBMXL1	chr1:89386726-89458652	SJGBM2-10Gy	SJGBM2	7.14957	7.65781	0.0990771	0.214736	0.715	0.829043	no
XLOC_001921	GBP1,GBP2,GBP3,GBP7	chr1:89472359-89641723	SJGBM2-10Gy	SJGBM2	6.3659	7.14922	0.16742	0.392808	0.50745	0.666209	no
XLOC_001922	GBP4	chr1:89646830-89664633	SJGBM2-10Gy	SJGBM2	0	0.00372758	inf	0	1	1	no
XLOC_001923	GBP5	chr1:89723498-89738561	SJGBM2-10Gy	SJGBM2	0.990498	0.353238	-1.48751	-2.68594	5e-05	0.000252441	yes
XLOC_001924	LOC729930	chr1:89754940-89756045	SJGBM2-10Gy	SJGBM2	0	0	0	0	1	1	no
XLOC_001925	FLJ27354	chr1:90090407-90185094	SJGBM2-10Gy	SJGBM2	0.129781	0.276334	1.09033	0	1	1	no
XLOC_001926	GEMIN8P4	chr1:90458823-90460533	SJGBM2-10Gy	SJGBM2	0.210393	0.378928	0.848837	0.943152	0.10035	0.205894	no
XLOC_001927	ZNF326	chr1:90460653-90501089	SJGBM2-10Gy	SJGBM2	0	0	0	0	1	1	no
XLOC_001928	BARHL2	chr1:91177578-91182794	SJGBM2-10Gy	SJGBM2	0	0.00742748	inf	0	1	1	no
XLOC_001929	LOC105378853	chr1:91248267-91317267	SJGBM2-10Gy	SJGBM2	2.16919	1.59738	-0.441451	-0.65279	0.27375	0.426167	no
XLOC_001930	ZNF644	chr1:91380856-91487812	SJGBM2-10Gy	SJGBM2	3.18286	4.72241	0.569202	1.24372	0.02985	0.0776639	no
XLOC_001931	HFM1	chr1:91726322-91870426	SJGBM2-10Gy	SJGBM2	0.223762	0.235805	0.0756278	0	1	1	no
XLOC_001932	-	chr1:92033700-92035466	SJGBM2-10Gy	SJGBM2	0	0	0	0	1	1	no
XLOC_001933	TGFBR3	chr1:92145899-92371559	SJGBM2-10Gy	SJGBM2	0.113782	0.111979	-0.0230502	0	1	1	no
XLOC_001934	EPHX4	chr1:92486979-92529201	SJGBM2-10Gy	SJGBM2	1.54809	1.85641	0.262033	0.443477	0.43785	0.602333	no
XLOC_001935	SETSIP	chr1:92539992-92541029	SJGBM2-10Gy	SJGBM2	0.263866	0.425871	0.690607	0	1	1	no
XLOC_001936	GLMN	chr1:92711720-92867621	SJGBM2-10Gy	SJGBM2	1.91572	2.08347	0.121101	0.125407	0.84885	0.916023	no
XLOC_001937	GFI1	chr1:92940317-92952433	SJGBM2-10Gy	SJGBM2	0.102164	0.0549407	-0.894937	0	1	1	no
XLOC_001938	EVI5	chr1:92974252-93257961	SJGBM2-10Gy	SJGBM2	0.743143	1.14133	0.619002	1.36703	0.01705	0.048217	yes
XLOC_001939	FAM69A	chr1:93297542-93427079	SJGBM2-10Gy	SJGBM2	3.29981	4.10773	0.315957	0.078393	0.88635	0.93794	no
XLOC_001940	TMED5	chr1:93615298-93646246	SJGBM2-10Gy	SJGBM2	14.8312	15.9285	0.102976	0.194073	0.73195	0.841326	no
XLOC_001941	CCDC18-AS1	chr1:93646265-93811393	SJGBM2-10Gy	SJGBM2	0.727052	1.68107	1.20925	1.20837	0.03545	0.0896414	no
XLOC_001942	BCAR3	chr1:94027297-94312706	SJGBM2-10Gy	SJGBM2	1.7707	1.93951	0.131367	0.281034	0.6485	0.780667	no
XLOC_001943	DNTTIP2	chr1:94333753-94345816	SJGBM2-10Gy	SJGBM2	18.4742	17.3285	-0.0923607	-0.217369	0.69945	0.818423	no
XLOC_001944	GCLM	chr1:94350755-94375154	SJGBM2-10Gy	SJGBM2	3.56538	4.43022	0.313322	0.729791	0.2059	0.351927	no
XLOC_001945	ABCA4	chr1:94458393-94586705	SJGBM2-10Gy	SJGBM2	6.96196	1.20111	-2.53512	-5.09843	5e-05	0.000252441	yes
XLOC_001946	ARHGAP29	chr1:94634083-94713316	SJGBM2-10Gy	SJGBM2	1.10593	0.355697	-1.63654	-3.50573	5e-05	0.000252441	yes
XLOC_001947	F3	chr1:94994731-95007413	SJGBM2-10Gy	SJGBM2	1.15595	0.912526	-0.341136	-0.600105	0.29625	0.452299	no
XLOC_001948	SLC44A3-AS1	chr1:95123088-95285837	SJGBM2-10Gy	SJGBM2	0.143361	0.0287549	-2.31777	0	1	1	no
XLOC_001949	MIR378G	chr1:95123088-95285837	SJGBM2-10Gy	SJGBM2	0	0	0	0	1	1	no
XLOC_001950	CNN3	chr1:95362504-95392779	SJGBM2-10Gy	SJGBM2	53.4324	48.1896	-0.148993	-0.335908	0.5577	0.710179	no
XLOC_001951	ALG14	chr1:95447281-95538523	SJGBM2-10Gy	SJGBM2	33.4258	22.4159	-0.576444	-1.05158	0.0645	0.145051	no
XLOC_001952	LOC101928118	chr1:95558072-95712969	SJGBM2-10Gy	SJGBM2	0	0	0	0	1	1	no
XLOC_001953	LINC01760	chr1:95776483-95783819	SJGBM2-10Gy	SJGBM2	0	0	0	0	1	1	no
XLOC_001954	LINC01650	chr1:95816806-95817663	SJGBM2-10Gy	SJGBM2	0	0	0	0	1	1	no
XLOC_001955	LINC01787	chr1:96719624-96839681	SJGBM2-10Gy	SJGBM2	0	0	0	0	1	1	no
XLOC_001956	DPYD	chr1:97543299-98386810	SJGBM2-10Gy	SJGBM2	1.51411	4.96144	1.71229	2.17413	5e-05	0.000252441	yes
XLOC_001957	LINC01930	chr1:98399029-98420335	SJGBM2-10Gy	SJGBM2	0	0.0368947	inf	0	1	1	no
XLOC_001958	MIR137,MIR137HG	chr1:98453555-98515249	SJGBM2-10Gy	SJGBM2	0	0	0	0	1	1	no
XLOC_001959	MIR2682	chr1:98453555-98515249	SJGBM2-10Gy	SJGBM2	0	0	0	0	1	1	no
XLOC_001960	PLPPR5	chr1:99355800-99614408	SJGBM2-10Gy	SJGBM2	0.941174	0.907983	-0.0517957	-0.0968853	0.86825	0.927543	no
XLOC_001961	LINC01708	chr1:99937975-99953360	SJGBM2-10Gy	SJGBM2	0	0	0	0	1	1	no
XLOC_001962	FRRS1	chr1:100111226-100232187	SJGBM2-10Gy	SJGBM2	2.10414	1.30469	-0.689523	-0.591779	0.34935	0.511793	no
XLOC_001963	SLC35A3	chr1:100433803-100492964	SJGBM2-10Gy	SJGBM2	0.103994	0.422105	2.0211	0	1	1	no
XLOC_001964	SASS6	chr1:100549100-100643829	SJGBM2-10Gy	SJGBM2	7.35847	9.13333	0.311735	0.515509	0.4052	0.569551	no
XLOC_001965	LRRC39	chr1:100549100-100643829	SJGBM2-10Gy	SJGBM2	1.33255	2.22497	0.739595	0.587622	0.29735	0.453544	no
XLOC_001966	DBT	chr1:100652477-100715409	SJGBM2-10Gy	SJGBM2	1.74257	2.001	0.199504	0.46937	0.4194	0.583858	no
XLOC_001967	RTCA-AS1	chr1:100723974-100758421	SJGBM2-10Gy	SJGBM2	0.799646	1.44379	0.852424	0.436151	0.3903	0.554704	no
XLOC_001968	LINC01349	chr1:101092605-101112560	SJGBM2-10Gy	SJGBM2	0	0	0	0	1	1	no
XLOC_001969	EXTL2	chr1:101337038-101447318	SJGBM2-10Gy	SJGBM2	9.79403	7.45984	-0.392758	-0.452965	0.471	0.633386	no
XLOC_001970	DPH5	chr1:101455179-101552935	SJGBM2-10Gy	SJGBM2	31.6415	34.1949	0.111961	0.261493	0.69985	0.818707	no
XLOC_001971	LOC101928370	chr1:101700428-101702084	SJGBM2-10Gy	SJGBM2	0.414521	0.0354183	-3.54888	0	1	1	no
XLOC_001972	OLFM3	chr1:102268122-102462790	SJGBM2-10Gy	SJGBM2	0.034461	0.909157	4.72149	3.02069	5e-05	0.000252441	yes
XLOC_001973	COL11A1	chr1:103341493-103574325	SJGBM2-10Gy	SJGBM2	12.3606	3.65019	-1.75971	-3.10869	5e-05	0.000252441	yes
XLOC_001974	LOC101928436	chr1:103959702-104068133	SJGBM2-10Gy	SJGBM2	0	0	0	0	1	1	no
XLOC_001975	AMY1C	chr1:104230036-104239076	SJGBM2-10Gy	SJGBM2	0	0	0	0	1	1	no
XLOC_001976	LINC01676	chr1:106132315-106161557	SJGBM2-10Gy	SJGBM2	0	0	0	0	1	1	no
XLOC_001977	LINC01677	chr1:106470245-106570875	SJGBM2-10Gy	SJGBM2	0	0	0	0	1	1	no
XLOC_001978	NTNG1	chr1:107682539-108027521	SJGBM2-10Gy	SJGBM2	1.3108	0.426757	-1.61896	-1.11417	0.0377	0.0940844	no
XLOC_001979	VAV3	chr1:108113781-108537229	SJGBM2-10Gy	SJGBM2	0.0465689	0.0600711	0.367305	0	1	1	no
XLOC_001980	SLC25A24	chr1:108677343-109014423	SJGBM2-10Gy	SJGBM2	11.7068	20.3359	0.796683	1.97361	0.0022	0.0080872	yes
XLOC_001981	NBPF4	chr1:108677343-109014423	SJGBM2-10Gy	SJGBM2	0.0461932	0.0468501	0.0203696	0	1	1	no
XLOC_001982	HENMT1	chr1:109190909-109204148	SJGBM2-10Gy	SJGBM2	1.23061	1.70716	0.472217	0.897299	0.123	0.240023	no
XLOC_001983	AKNAD1	chr1:109358519-109401146	SJGBM2-10Gy	SJGBM2	0.0122276	0.0570048	2.22094	0	1	1	no
XLOC_001984	CLCC1	chr1:109419586-109506136	SJGBM2-10Gy	SJGBM2	18.3998	19.4846	0.0826475	0.120788	0.8474	0.915138	no
XLOC_001985	WDR47	chr1:109512837-109584850	SJGBM2-10Gy	SJGBM2	7.49986	9.42631	0.32983	0.778224	0.17495	0.311875	no
XLOC_001986	TAF13	chr1:109605108-109639556	SJGBM2-10Gy	SJGBM2	50.8217	75.9316	0.579256	1.09727	0.3073	0.464876	no
XLOC_001987	C1orf194	chr1:109648367-109749700	SJGBM2-10Gy	SJGBM2	0.801339	1.56449	0.965207	0.296275	0.62925	0.766642	no
XLOC_001988	CELSR2	chr1:109792247-109818378	SJGBM2-10Gy	SJGBM2	7.89238	9.62836	0.28683	0.307127	0.5989	0.743593	no
XLOC_001989	PSRC1	chr1:109822175-109825802	SJGBM2-10Gy	SJGBM2	13.2923	12.7485	-0.0602651	-0.143438	0.8016	0.886496	no
XLOC_001990	MYBPHL	chr1:109834986-109849663	SJGBM2-10Gy	SJGBM2	0	0.0294872	inf	0	1	1	no
XLOC_001991	SORT1	chr1:109852122-109940567	SJGBM2-10Gy	SJGBM2	10.3216	20.6558	1.00088	1.78962	0.00205	0.00758544	yes
XLOC_001992	PSMA5	chr1:109941652-109972917	SJGBM2-10Gy	SJGBM2	34	25.9945	-0.387331	-0.856748	0.1336	0.254936	no
XLOC_001993	AMIGO1	chr1:110046800-110052370	SJGBM2-10Gy	SJGBM2	4.97773	5.59715	0.169202	0.319286	0.5914	0.737839	no
XLOC_001994	GNAT2	chr1:110145888-110160921	SJGBM2-10Gy	SJGBM2	0.460469	0.253677	-0.860112	-1.43077	0.0078	0.0245724	yes
XLOC_001995	GSTM3	chr1:110276553-110283660	SJGBM2-10Gy	SJGBM2	0.495064	1.85976	1.90943	3.85773	5e-05	0.000252441	yes
XLOC_001996	EPS8L3	chr1:110292701-110306644	SJGBM2-10Gy	SJGBM2	0	0	0	0	1	1	no
XLOC_001997	CSF1	chr1:110453133-110473616	SJGBM2-10Gy	SJGBM2	0.275749	0.327869	0.249764	0.0695872	0.89335	0.941659	no
XLOC_001998	ALX3	chr1:110574198-110615531	SJGBM2-10Gy	SJGBM2	0.177429	0.115296	-0.621902	0	1	1	no
XLOC_001999	KCNC4-AS1	chr1:110751072-110777032	SJGBM2-10Gy	SJGBM2	0.188018	0	#NAME?	0	1	1	no
[truncated: 30,989 more rows]
