# Supplementary material for: Irradiation of pediatric glioblastoma cells promotes radioresistance and enhances glioma malignancy via genome-wide transcriptome changes
Source: Oncotarget. 2018 Sep 25;9(75):34122–31. doi: 10.18632/oncotarget.26137 (PMC6183347; doi:10.18632/oncotarget.26137)
Supplement: Supplementary file 3 [file oncotarget-09-34122-s003.xlsx]

## Sheet: Sheet1
Gene_ID	Gene	Locus	Sample_1	Sample_2	Value_1(SJGBM2-10Gy)	Value_2(SJGBM2)	log2(fold_change)	Test_stat	P_value	q_value	Significant
XLOC_010378	NTRK3	chr15:88418337-88814297	SJGBM2-10Gy	SJGBM2	9.20651	0.101714	-6.50006	-5.9398	5e-05	0.000252441	yes
XLOC_016492	CTLA4	chr2:204732510-204738683	SJGBM2-10Gy	SJGBM2	2.42563	0.0454093	-5.73923	-4.51282	0.0007	0.00288503	yes
XLOC_003207	DKK1	chr10:52748141-54079132	SJGBM2-10Gy	SJGBM2	3.30994	0.0684545	-5.59551	-1.28881	0.00905	0.0279282	yes
XLOC_022511	DKK2	chr4:107842958-108179076	SJGBM2-10Gy	SJGBM2	2.20695	0.0460593	-5.58242	-5.31392	5e-05	0.000252441	yes
XLOC_027942	CNTNAP2	chr7:145813452-148118088	SJGBM2-10Gy	SJGBM2	1.30335	0.0278927	-5.54619	-5.40517	5e-05	0.000252441	yes
XLOC_012837	KRT20	chr17:39030900-39042431	SJGBM2-10Gy	SJGBM2	2.36021	0.0551763	-5.41873	-4.57076	0.00035	0.00153417	yes
XLOC_013630	DYNAP	chr18:52040554-52266724	SJGBM2-10Gy	SJGBM2	5.05157	0.118373	-5.41533	-3.13843	5e-05	0.000252441	yes
XLOC_022550	NDNF	chr4:121950714-121993749	SJGBM2-10Gy	SJGBM2	3.9405	0.114594	-5.10377	-5.4665	5e-05	0.000252441	yes
XLOC_030636	HMCN2	chr9:133028157-133309510	SJGBM2-10Gy	SJGBM2	1.09945	0.0348817	-4.97817	-2.43838	5e-05	0.000252441	yes
XLOC_022025	QRFPR	chr4:122229788-122302209	SJGBM2-10Gy	SJGBM2	6.2647	0.228793	-4.77513	-1.71299	0.00105	0.00415038	yes
XLOC_030654	CFAP77	chr9:135285410-135448706	SJGBM2-10Gy	SJGBM2	2.75777	0.105693	-4.70556	-4.44016	5e-05	0.000252441	yes
XLOC_025714	NHEG1	chr6:137299671-137314368	SJGBM2-10Gy	SJGBM2	0.811769	0.0350181	-4.53489	-2.80291	0.0096	0.0293907	yes
XLOC_001692	GRIK3	chr1:37261127-37500742	SJGBM2-10Gy	SJGBM2	4.26352	0.236239	-4.17373	-5.98002	5e-05	0.000252441	yes
XLOC_012783	LOC102723471	chr17:35218934-35301946	SJGBM2-10Gy	SJGBM2	17.0772	0.948517	-4.17026	-3.55563	5e-05	0.000252441	yes
XLOC_014386	FFAR3	chr19:35849361-35851389	SJGBM2-10Gy	SJGBM2	0.39049	0.0217647	-4.16523	-2.35055	0.00265	0.00953541	yes
XLOC_015911	LINC01320	chr2:34673113-34949952	SJGBM2-10Gy	SJGBM2	1.61486	0.108714	-3.8928	-3.09259	5e-05	0.000252441	yes
XLOC_018082	SLC32A1	chr20:37353104-37358056	SJGBM2-10Gy	SJGBM2	3.20982	0.218066	-3.87965	-5.56931	5e-05	0.000252441	yes
XLOC_007765	DNAJC15	chr13:43597361-43683860	SJGBM2-10Gy	SJGBM2	0.500264	0.0361945	-3.78885	-3.41608	0.001	0.00397467	yes
XLOC_024982	RSPO3	chr6:127439366-127520626	SJGBM2-10Gy	SJGBM2	1.23496	0.0898289	-3.78114	-5.18181	5e-05	0.000252441	yes
XLOC_027534	ABCA13	chr7:48211003-48687091	SJGBM2-10Gy	SJGBM2	1.77668	0.135218	-3.71582	-7.29373	5e-05	0.000252441	yes
XLOC_014992	FCER2	chr19:7753642-7767032	SJGBM2-10Gy	SJGBM2	0.587686	0.0458994	-3.6785	-1.92003	0.0018	0.00674495	yes
XLOC_007151	TAC3	chr12:57403780-57410344	SJGBM2-10Gy	SJGBM2	5.22705	0.418277	-3.64347	-3.87276	5e-05	0.000252441	yes
XLOC_030197	DMRT1	chr9:841689-969090	SJGBM2-10Gy	SJGBM2	5.53283	0.453513	-3.6088	-5.58918	5e-05	0.000252441	yes
XLOC_005048	POU2F3	chr11:120107348-120191039	SJGBM2-10Gy	SJGBM2	0.782397	0.0651509	-3.58604	-3.29383	5e-05	0.000252441	yes
XLOC_007714	PDX1	chr13:28494167-28500451	SJGBM2-10Gy	SJGBM2	1.07587	0.0916296	-3.55354	-3.9356	5e-05	0.000252441	yes
XLOC_019750	C22orf34	chr22:49808173-50051190	SJGBM2-10Gy	SJGBM2	0.419788	0.0383612	-3.45194	-1.90483	0.00325	0.0114184	yes
XLOC_007098	SP7	chr12:53720359-53738577	SJGBM2-10Gy	SJGBM2	0.512566	0.0471061	-3.44375	-2.97684	5e-05	0.000252441	yes
XLOC_017288	CHRNA1	chr2:175612322-175629200	SJGBM2-10Gy	SJGBM2	6.25645	0.577049	-3.43858	-5.59016	5e-05	0.000252441	yes
XLOC_017349	DNAH7	chr2:196602426-196933597	SJGBM2-10Gy	SJGBM2	0.975202	0.0900332	-3.43717	-1.94126	0.00015	0.000705346	yes
XLOC_014072	CREB3L3	chr19:4153597-4173051	SJGBM2-10Gy	SJGBM2	0.349209	0.0325187	-3.42475	-1.75064	5e-05	0.000252441	yes
XLOC_012073	LHX1	chr17:35218934-35301946	SJGBM2-10Gy	SJGBM2	39.8943	3.74111	-3.41464	-5.82625	5e-05	0.000252441	yes
XLOC_002267	AIM2	chr1:159026702-159046963	SJGBM2-10Gy	SJGBM2	8.18675	0.793356	-3.36725	-5.05409	5e-05	0.000252441	yes
XLOC_009158	SLC8A3	chr14:70510933-70699300	SJGBM2-10Gy	SJGBM2	1.38788	0.137786	-3.33239	-3.64413	5e-05	0.000252441	yes
XLOC_008768	DLK1	chr14:101193201-101204561	SJGBM2-10Gy	SJGBM2	41.8105	4.21955	-3.30871	-6.08226	5e-05	0.000252441	yes
XLOC_006291	PDZRN4	chr12:41582249-41968392	SJGBM2-10Gy	SJGBM2	1.70656	0.173114	-3.3013	-4.98849	5e-05	0.000252441	yes
XLOC_015390	CKM	chr19:45809670-45826235	SJGBM2-10Gy	SJGBM2	0.530842	0.054137	-3.29359	-2.66022	0.0047	0.0157697	yes
XLOC_004848	LINC01537	chr11:72281699-72284266	SJGBM2-10Gy	SJGBM2	0.631614	0.0646676	-3.28793	-3.57526	0.00065	0.00269921	yes
XLOC_017550	C2orf54	chr2:241825464-241835573	SJGBM2-10Gy	SJGBM2	0.390172	0.0408211	-3.25672	-2.04135	0.0011	0.00432984	yes
XLOC_014056	GNA15	chr19:3136029-3163767	SJGBM2-10Gy	SJGBM2	0.770535	0.0813875	-3.24298	-3.03796	0.00025	0.0011285	yes
XLOC_007259	LUM	chr12:91497231-91505542	SJGBM2-10Gy	SJGBM2	0.640034	0.0684976	-3.22402	-3.36997	0.00095	0.0037947	yes
XLOC_006598	ASCL1	chr12:103351451-103354294	SJGBM2-10Gy	SJGBM2	154.94	16.7716	-3.20762	-6.59827	5e-05	0.000252441	yes
XLOC_024040	PPP2R2B	chr5:145969066-146461083	SJGBM2-10Gy	SJGBM2	4.57964	0.500131	-3.19486	-5.37197	5e-05	0.000252441	yes
XLOC_016288	LOC101928161	chr2:133429371-134415845	SJGBM2-10Gy	SJGBM2	1.42175	0.155438	-3.19326	-1.19106	0.00415	0.0141476	yes
XLOC_027911	EPHB6	chr7:142552775-142568847	SJGBM2-10Gy	SJGBM2	2.2547	0.255121	-3.14368	-4.9743	5e-05	0.000252441	yes
XLOC_015766	HYDIN2	chr1_gl000192_random:132568-468683	SJGBM2-10Gy	SJGBM2	1.12859	0.128249	-3.1375	-4.68461	5e-05	0.000252441	yes
XLOC_027436	NPY	chr7:24323806-24331484	SJGBM2-10Gy	SJGBM2	1182.07	142.366	-3.05364	-11.2587	5e-05	0.000252441	yes
XLOC_009630	THBS1	chr15:39872841-39891374	SJGBM2-10Gy	SJGBM2	32.204	3.9425	-3.03006	-5.12131	5e-05	0.000252441	yes
XLOC_030312	FRMPD1	chr9:37651051-37746901	SJGBM2-10Gy	SJGBM2	0.782513	0.0978681	-2.9992	-3.95471	5e-05	0.000252441	yes
XLOC_023419	GPX3	chr5:150394430-150408595	SJGBM2-10Gy	SJGBM2	76.5523	9.61304	-2.99338	-5.96482	5e-05	0.000252441	yes
XLOC_027991	LOC389602	chr7:155744616-155764244	SJGBM2-10Gy	SJGBM2	1.22672	0.15816	-2.95535	-3.2824	5e-05	0.000252441	yes
XLOC_032225	PHEX-AS1	chrX:22050561-23311263	SJGBM2-10Gy	SJGBM2	0.62103	0.0814598	-2.9305	-1.9112	0.01065	0.0321503	yes
XLOC_021948	MMRN1	chr4:90816051-90875780	SJGBM2-10Gy	SJGBM2	0.379924	0.0503321	-2.91616	-3.66007	5e-05	0.000252441	yes
XLOC_016669	AGXT	chr2:241807961-241818536	SJGBM2-10Gy	SJGBM2	0.812098	0.107719	-2.91438	-2.48668	0.0031	0.0109561	yes
XLOC_007327	SELPLG	chr12:109015679-109028405	SJGBM2-10Gy	SJGBM2	0.661781	0.0886568	-2.90005	-2.96339	5e-05	0.000252441	yes
XLOC_020972	PDZRN3	chr3:73431580-73677050	SJGBM2-10Gy	SJGBM2	14.4503	1.96466	-2.87875	-6.78767	5e-05	0.000252441	yes
XLOC_025842	DLL1	chr6:170591293-170716159	SJGBM2-10Gy	SJGBM2	6.39267	0.878059	-2.86403	-2.43489	0.00515	0.017087	yes
XLOC_020491	ARL14	chr3:160394947-160396235	SJGBM2-10Gy	SJGBM2	1.83766	0.253061	-2.86031	-4.26029	0.0001	0.000484068	yes
XLOC_000631	S1PR1	chr1:101702304-101707076	SJGBM2-10Gy	SJGBM2	13.597	1.87502	-2.85831	-5.47869	5e-05	0.000252441	yes
XLOC_001834	LINC01358	chr1:59486049-59569487	SJGBM2-10Gy	SJGBM2	29.8845	4.1835	-2.83662	-6.16225	5e-05	0.000252441	yes
XLOC_029614	EFCAB1	chr8:49627473-49647940	SJGBM2-10Gy	SJGBM2	4.91732	0.706207	-2.79971	-5.27156	5e-05	0.000252441	yes
XLOC_023637	CDH12	chr5:21750974-22853731	SJGBM2-10Gy	SJGBM2	0.787266	0.114934	-2.77605	-3.61413	5e-05	0.000252441	yes
XLOC_004889	MYO7A	chr11:76839309-76926286	SJGBM2-10Gy	SJGBM2	0.35104	0.0513435	-2.77338	-2.18097	0.00035	0.00153417	yes
XLOC_029742	CALB1	chr8:91070835-91095109	SJGBM2-10Gy	SJGBM2	21.9185	3.2075	-2.77263	-2.43202	5e-05	0.000252441	yes
XLOC_016968	TACR1	chr2:75273589-75427286	SJGBM2-10Gy	SJGBM2	1.31591	0.194515	-2.75811	-2.81731	0.00055	0.00231832	yes
XLOC_008065	LHFP	chr13:39917028-40177657	SJGBM2-10Gy	SJGBM2	24.0455	3.57583	-2.74942	-6.02621	5e-05	0.000252441	yes
XLOC_016338	DAPL1	chr2:159651828-159672496	SJGBM2-10Gy	SJGBM2	2.79189	0.420142	-2.73229	-4.85643	0.00265	0.00953541	yes
XLOC_017190	LYPD1	chr2:133174146-133429259	SJGBM2-10Gy	SJGBM2	23.9473	3.61519	-2.72772	-6.00669	5e-05	0.000252441	yes
XLOC_027787	LRRN3	chr7:110302764-111202573	SJGBM2-10Gy	SJGBM2	3.2291	0.488047	-2.72604	-2.68976	0.00065	0.00269921	yes
XLOC_004476	TMEM86A	chr11:18720196-18749091	SJGBM2-10Gy	SJGBM2	11.1126	1.68075	-2.72501	-5.20607	5e-05	0.000252441	yes
XLOC_030278	DNAI1	chr9:34458749-34523037	SJGBM2-10Gy	SJGBM2	1.52644	0.231258	-2.7226	-2.98605	5e-05	0.000252441	yes
XLOC_019378	CACNA1I	chr22:39953525-40085740	SJGBM2-10Gy	SJGBM2	3.78813	0.584633	-2.69588	-5.10294	5e-05	0.000252441	yes
XLOC_011980	KCNJ12,KCNJ18	chr17:21278837-21323343	SJGBM2-10Gy	SJGBM2	2.15479	0.337369	-2.67514	-5.04459	5e-05	0.000252441	yes
XLOC_005306	ABCC8	chr11:17414431-17498433	SJGBM2-10Gy	SJGBM2	2.89145	0.459429	-2.65388	-5.26489	5e-05	0.000252441	yes
XLOC_000480	BSND	chr1:55462827-55476878	SJGBM2-10Gy	SJGBM2	0.912356	0.145192	-2.65164	-2.54003	0.0001	0.000484068	yes
XLOC_017330	TFPI	chr2:188328956-188419241	SJGBM2-10Gy	SJGBM2	5.49039	0.875258	-2.64913	-3.5443	5e-05	0.000252441	yes
XLOC_020261	TAGLN3	chr3:111717541-111732735	SJGBM2-10Gy	SJGBM2	29.3211	4.7246	-2.63367	-5.74306	5e-05	0.000252441	yes
XLOC_030815	LINGO2	chr9:27946682-29214088	SJGBM2-10Gy	SJGBM2	0.952992	0.154996	-2.62023	-2.74953	5e-05	0.000252441	yes
XLOC_021755	PCDH7	chr4:30718396-31148423	SJGBM2-10Gy	SJGBM2	50.6601	8.33268	-2.604	-4.21873	5e-05	0.000252441	yes
XLOC_016334	GALNT5	chr2:158114088-158175001	SJGBM2-10Gy	SJGBM2	0.689769	0.114497	-2.5908	-4.43982	5e-05	0.000252441	yes
XLOC_031655	SAT1	chrX:23801121-23804340	SJGBM2-10Gy	SJGBM2	180.985	30.9041	-2.55	-5.48493	5e-05	0.000252441	yes
XLOC_028158	TRG-AS1	chr7:38360115-38419510	SJGBM2-10Gy	SJGBM2	8.52138	1.45602	-2.54906	-3.63936	5e-05	0.000252441	yes
XLOC_028339	CALCR	chr7:93053798-93249517	SJGBM2-10Gy	SJGBM2	0.376908	0.0649531	-2.53674	-2.57387	0.00015	0.000705346	yes
XLOC_001945	ABCA4	chr1:94458393-94586705	SJGBM2-10Gy	SJGBM2	6.96196	1.20111	-2.53512	-5.09843	5e-05	0.000252441	yes
XLOC_010335	BCL2A1	chr15:80253231-80263643	SJGBM2-10Gy	SJGBM2	1.19688	0.216906	-2.46414	-2.19893	0.00125	0.00486162	yes
XLOC_022955	UBE2QL1	chr5:6448735-6496834	SJGBM2-10Gy	SJGBM2	3.81082	0.692365	-2.4605	-5.6455	5e-05	0.000252441	yes
XLOC_003255	ADAMTS14	chr10:72432261-72522195	SJGBM2-10Gy	SJGBM2	1.27845	0.233881	-2.45055	-3.53296	5e-05	0.000252441	yes
XLOC_003323	OPN4	chr10:88414313-88426216	SJGBM2-10Gy	SJGBM2	0.426657	0.0781007	-2.44967	-2.15689	0.00115	0.00450745	yes
XLOC_002462	CHI3L1	chr1:203148058-203156130	SJGBM2-10Gy	SJGBM2	61.3525	11.3023	-2.4405	-4.68243	5e-05	0.000252441	yes
XLOC_017992	LOC100134868	chr20:25990254-26031549	SJGBM2-10Gy	SJGBM2	0.916053	0.169264	-2.43616	-2.44196	0.0155	0.0443718	yes
XLOC_012240	DLX4	chr17:48045949-48052323	SJGBM2-10Gy	SJGBM2	17.2186	3.21928	-2.41916	-5.34262	5e-05	0.000252441	yes
XLOC_021055	LSAMP	chr3:115508725-116164385	SJGBM2-10Gy	SJGBM2	3.18191	0.595492	-2.41774	-3.28413	5e-05	0.000252441	yes
XLOC_025704	LOC101928304	chr6:134841339-134861143	SJGBM2-10Gy	SJGBM2	0.924639	0.173159	-2.41679	-1.44093	0.00725	0.0230424	yes
XLOC_008574	SIX6	chr14:60975874-60978525	SJGBM2-10Gy	SJGBM2	0.535743	0.101043	-2.40658	-2.21813	0.0034	0.0118817	yes
XLOC_017191	NCKAP5	chr2:133429371-134415845	SJGBM2-10Gy	SJGBM2	0.7833	0.148765	-2.39652	-4.16178	5e-05	0.000252441	yes
XLOC_018205	EDN3	chr20:57874329-57901047	SJGBM2-10Gy	SJGBM2	8.06289	1.53315	-2.3948	-4.79555	5e-05	0.000252441	yes
XLOC_000693	FAM19A3	chr1:113261533-113271022	SJGBM2-10Gy	SJGBM2	1.21459	0.236995	-2.35754	-1.47432	0.00445	0.015036	yes
XLOC_012329	RGS9	chr17:63133455-63223821	SJGBM2-10Gy	SJGBM2	1.06499	0.208474	-2.3529	-2.74111	0.00025	0.0011285	yes
XLOC_021216	LINC02006	chr3:153101338-153507461	SJGBM2-10Gy	SJGBM2	0.529812	0.10383	-2.35126	-2.58946	0.0004	0.00173411	yes
XLOC_020686	ATP2B2	chr3:10365706-10547398	SJGBM2-10Gy	SJGBM2	4.90689	0.967588	-2.34234	-4.87551	5e-05	0.000252441	yes
XLOC_013602	SLC14A2	chr18:42776397-43263060	SJGBM2-10Gy	SJGBM2	1.00057	0.198473	-2.33381	-3.85265	5e-05	0.000252441	yes
XLOC_028636	EN2	chr7:155250353-155261292	SJGBM2-10Gy	SJGBM2	1.63573	0.326683	-2.32397	-1.65389	0.0087	0.0269787	yes
XLOC_018540	PREX1	chr20:47240787-47444706	SJGBM2-10Gy	SJGBM2	7.06148	1.41919	-2.31491	-4.59274	5e-05	0.000252441	yes
XLOC_006790	NINJ2	chr12:673461-772907	SJGBM2-10Gy	SJGBM2	4.49539	0.910981	-2.30295	-2.70183	0.0002	0.000919171	yes
XLOC_011000	CALB2	chr16:71392604-71424342	SJGBM2-10Gy	SJGBM2	27.3291	5.57012	-2.29466	-5.19649	5e-05	0.000252441	yes
XLOC_000702	OLFML3	chr1:114522012-114524876	SJGBM2-10Gy	SJGBM2	1.46524	0.300714	-2.28467	-3.02058	5e-05	0.000252441	yes
XLOC_022551	TNIP3	chr4:122048415-122148621	SJGBM2-10Gy	SJGBM2	0.334488	0.0687477	-2.28257	-1.97778	5e-05	0.000252441	yes
XLOC_024461	GCNT2	chr6:10521567-10629601	SJGBM2-10Gy	SJGBM2	1.63527	0.33651	-2.28081	-4.04612	5e-05	0.000252441	yes
XLOC_001580	ID3	chr1:23884420-23886285	SJGBM2-10Gy	SJGBM2	117.799	24.2747	-2.2788	-6.41354	5e-05	0.000252441	yes
XLOC_002137	SELENBP1	chr1:151336777-151345210	SJGBM2-10Gy	SJGBM2	3.7815	0.779832	-2.27772	-4.14637	5e-05	0.000252441	yes
XLOC_001296	SLC35F3	chr1:234040287-234460264	SJGBM2-10Gy	SJGBM2	11.2824	2.33003	-2.27565	-4.81266	5e-05	0.000252441	yes
XLOC_023257	PRR16	chr5:119799844-120126628	SJGBM2-10Gy	SJGBM2	4.42457	0.916666	-2.27107	-4.13773	5e-05	0.000252441	yes
XLOC_009699	SQOR	chr15:45923345-45983492	SJGBM2-10Gy	SJGBM2	4.32158	0.896489	-2.2692	-4.4378	5e-05	0.000252441	yes
XLOC_005762	MMP12	chr11:102733459-102745764	SJGBM2-10Gy	SJGBM2	1.06946	0.222943	-2.26213	-3.42465	5e-05	0.000252441	yes
XLOC_000683	PIFO	chr1:111889181-111895639	SJGBM2-10Gy	SJGBM2	0.474853	0.0998219	-2.25005	-2.40377	0.0005	0.00212652	yes
XLOC_024437	FAM50B	chr6:3849599-3851554	SJGBM2-10Gy	SJGBM2	0.73543	0.156737	-2.23024	-3.02807	0.00055	0.00231832	yes
XLOC_015040	AP1M2	chr19:10683274-10697991	SJGBM2-10Gy	SJGBM2	1.11893	0.240008	-2.22096	-2.316	0.0006	0.00250886	yes
XLOC_032246	TMEM47	chrX:34645180-34675405	SJGBM2-10Gy	SJGBM2	1.35707	0.29168	-2.21804	-4.05886	5e-05	0.000252441	yes
XLOC_006290	CNTN1	chr12:41086243-41466213	SJGBM2-10Gy	SJGBM2	127.854	27.74	-2.20446	-3.64618	5e-05	0.000252441	yes
XLOC_019020	DSCAM	chr21:41383179-42219039	SJGBM2-10Gy	SJGBM2	8.57286	1.86403	-2.20136	-4.90213	5e-05	0.000252441	yes
XLOC_025019	TNFAIP3	chr6:138142487-138204451	SJGBM2-10Gy	SJGBM2	17.3498	3.78314	-2.19726	-4.96857	5e-05	0.000252441	yes
XLOC_007378	TBX3	chr12:115108058-115121969	SJGBM2-10Gy	SJGBM2	7.16266	1.57125	-2.18859	-5.0319	5e-05	0.000252441	yes
XLOC_017964	SLC24A3	chr20:19193289-19703541	SJGBM2-10Gy	SJGBM2	1.001	0.220431	-2.18304	-1.82092	0.00025	0.0011285	yes
XLOC_028585	LOC154761	chr7:143507082-143533810	SJGBM2-10Gy	SJGBM2	0.878117	0.193838	-2.17956	-3.46352	5e-05	0.000252441	yes
XLOC_013779	AQP4	chr18:24432001-24765302	SJGBM2-10Gy	SJGBM2	0.633109	0.140138	-2.1756	-3.10825	5e-05	0.000252441	yes
XLOC_022678	GPM6A	chr4:176554087-176923842	SJGBM2-10Gy	SJGBM2	11.3347	2.51674	-2.17113	-4.49918	5e-05	0.000252441	yes
XLOC_027851	CPA2	chr7:129906702-129929637	SJGBM2-10Gy	SJGBM2	0.987491	0.219307	-2.17082	-1.97544	0.00365	0.0126476	yes
XLOC_016307	KYNU	chr2:143635067-143800129	SJGBM2-10Gy	SJGBM2	116.105	25.8623	-2.1665	-4.8259	5e-05	0.000252441	yes
XLOC_007180	C12orf56	chr12:64658683-64784858	SJGBM2-10Gy	SJGBM2	1.33344	0.297241	-2.16545	-3.06962	5e-05	0.000252441	yes
XLOC_019689	EP300-AS1	chr22:41581218-41593518	SJGBM2-10Gy	SJGBM2	22.1073	4.93835	-2.16242	-3.28521	5e-05	0.000252441	yes
XLOC_024060	CD74	chr5:149781199-149792499	SJGBM2-10Gy	SJGBM2	0.462893	0.10359	-2.15979	-1.79356	0.0038	0.0131026	yes
XLOC_007748	FREM2	chr13:39261172-39461267	SJGBM2-10Gy	SJGBM2	1.76466	0.396017	-2.15575	-4.20174	5e-05	0.000252441	yes
XLOC_003368	CYP26A1	chr10:94833231-94837641	SJGBM2-10Gy	SJGBM2	2.51799	0.57103	-2.14063	-3.51049	5e-05	0.000252441	yes
XLOC_030965	GNA14	chr9:80037994-80263232	SJGBM2-10Gy	SJGBM2	0.329146	0.074752	-2.13854	-1.9213	0.00455	0.0153299	yes
XLOC_031223	FIBCD1	chr9:133777824-133820899	SJGBM2-10Gy	SJGBM2	14.2343	3.23396	-2.138	-1.47989	0.0028	0.010007	yes
XLOC_016420	PPP1R1C	chr2:182818967-182996109	SJGBM2-10Gy	SJGBM2	3.02398	0.687604	-2.1368	-3.41037	5e-05	0.000252441	yes
XLOC_022502	TACR3	chr4:104507300-104641266	SJGBM2-10Gy	SJGBM2	1.82445	0.419019	-2.12238	-2.54176	5e-05	0.000252441	yes
XLOC_012269	ANKFN1	chr17:54230835-54592393	SJGBM2-10Gy	SJGBM2	1.38196	0.318152	-2.11892	-3.16155	5e-05	0.000252441	yes
XLOC_005305	KCNJ11	chr11:17406795-17410878	SJGBM2-10Gy	SJGBM2	4.52912	1.05291	-2.10485	-4.4534	5e-05	0.000252441	yes
XLOC_023188	NR2F1	chr5:92745061-92930320	SJGBM2-10Gy	SJGBM2	8.28767	1.92714	-2.1045	-3.57309	5e-05	0.000252441	yes
XLOC_012877	KRT16	chr17:39766030-39769316	SJGBM2-10Gy	SJGBM2	0.875715	0.203732	-2.10379	-2.38653	0.00015	0.000705346	yes
XLOC_005413	AGBL2	chr11:47681142-47736937	SJGBM2-10Gy	SJGBM2	0.472272	0.110033	-2.10168	-1.33811	0.01335	0.0390284	yes
XLOC_016693	PXDN	chr2:1635616-1748319	SJGBM2-10Gy	SJGBM2	1.14457	0.266909	-2.10038	-3.55524	5e-05	0.000252441	yes
XLOC_003442	SFXN2	chr10:104474297-104499310	SJGBM2-10Gy	SJGBM2	2.97882	0.696945	-2.09563	-4.0438	5e-05	0.000252441	yes
XLOC_028109	LOC105375304	chr7:26331514-26439038	SJGBM2-10Gy	SJGBM2	6.71261	1.58287	-2.08433	-1.66466	0.00925	0.0284584	yes
XLOC_013253	SECTM1	chr17:80278899-80291922	SJGBM2-10Gy	SJGBM2	1.2654	0.300103	-2.07607	-2.9431	5e-05	0.000252441	yes
XLOC_020499	SERPINI1	chr3:167453000-167543357	SJGBM2-10Gy	SJGBM2	5.39044	1.28125	-2.07285	-3.80161	5e-05	0.000252441	yes
XLOC_001904	LPAR3	chr1:85277314-85359009	SJGBM2-10Gy	SJGBM2	7.5152	1.78842	-2.07112	-3.91985	5e-05	0.000252441	yes
XLOC_008974	SLC7A8	chr14:23594503-23653068	SJGBM2-10Gy	SJGBM2	75.1162	17.8838	-2.07047	-3.59398	5e-05	0.000252441	yes
XLOC_014604	ELSPBP1	chr19:48497879-48528410	SJGBM2-10Gy	SJGBM2	5.97888	1.42486	-2.06905	-3.06478	5e-05	0.000252441	yes
XLOC_032888	NLGN4Y	chrY:16634487-16955848	SJGBM2-10Gy	SJGBM2	0.354528	0.084927	-2.0616	-1.28675	0.00015	0.000705346	yes
XLOC_010999	HYDIN	chr16:70835986-71264625	SJGBM2-10Gy	SJGBM2	1.12894	0.273392	-2.04593	-2.16833	0.0024	0.008736	yes
XLOC_030198	DMRT3	chr9:976967-991734	SJGBM2-10Gy	SJGBM2	13.236	3.22535	-2.03694	-4.5799	5e-05	0.000252441	yes
XLOC_030831	AQP3	chr9:33441151-33447631	SJGBM2-10Gy	SJGBM2	9.84789	2.4127	-2.02916	-3.93183	5e-05	0.000252441	yes
XLOC_017933	LAMP5	chr20:9485826-9511171	SJGBM2-10Gy	SJGBM2	0.359088	0.0891849	-2.00947	-1.87733	0.00325	0.0114184	yes
XLOC_000323	C1orf94	chr1:34632320-34684731	SJGBM2-10Gy	SJGBM2	5.44271	1.35571	-2.00528	-3.56971	5e-05	0.000252441	yes
XLOC_023858	GLRX	chr5:95148783-95158577	SJGBM2-10Gy	SJGBM2	54.6652	13.6225	-2.00463	-4.55739	5e-05	0.000252441	yes
XLOC_015793	ID2	chr2:8806858-8824616	SJGBM2-10Gy	SJGBM2	60.3532	15.1815	-1.99112	-4.12668	5e-05	0.000252441	yes
XLOC_024998	LINC01013	chr6:132428003-132490685	SJGBM2-10Gy	SJGBM2	10.2604	2.58418	-1.98932	-4.00939	5e-05	0.000252441	yes
XLOC_017426	TNS1	chr2:218664511-218875145	SJGBM2-10Gy	SJGBM2	2.67826	0.674828	-1.9887	-4.26134	5e-05	0.000252441	yes
XLOC_012970	SP6	chr17:45922277-45933240	SJGBM2-10Gy	SJGBM2	2.71596	0.685569	-1.98609	-4.12352	5e-05	0.000252441	yes
XLOC_021182	SLC9A9	chr3:142984063-143567373	SJGBM2-10Gy	SJGBM2	3.92625	0.995024	-1.98035	-3.6595	5e-05	0.000252441	yes
XLOC_029519	NKX2-6	chr8:23559273-23571346	SJGBM2-10Gy	SJGBM2	4.05065	1.02759	-1.97889	-3.04126	0.0001	0.000484068	yes
XLOC_013211	NPTX1	chr17:78440632-78450404	SJGBM2-10Gy	SJGBM2	0.426261	0.108167	-1.97848	-3.01354	5e-05	0.000252441	yes
XLOC_002152	TCHH	chr1:152078792-152087930	SJGBM2-10Gy	SJGBM2	1.36684	0.348036	-1.97354	-3.59967	5e-05	0.000252441	yes
XLOC_005926	OPCML	chr11:132284558-133402507	SJGBM2-10Gy	SJGBM2	12.6636	3.25714	-1.959	-4.04165	5e-05	0.000252441	yes
XLOC_007075	KRT73,KRT75,KRT82	chr12:52787734-53012343	SJGBM2-10Gy	SJGBM2	5.06413	1.3144	-1.94591	-4.60489	5e-05	0.000252441	yes
XLOC_023968	CXCL14	chr5:134906370-135224326	SJGBM2-10Gy	SJGBM2	10.7557	2.83072	-1.92586	-4.40617	5e-05	0.000252441	yes
XLOC_010014	NDN	chr15:23930553-23932450	SJGBM2-10Gy	SJGBM2	2.92091	0.769316	-1.92477	-3.97536	5e-05	0.000252441	yes
XLOC_014347	ZNF536	chr19:30715690-31204369	SJGBM2-10Gy	SJGBM2	2.63404	0.697134	-1.91777	-4.11115	5e-05	0.000252441	yes
XLOC_017508	MSL3P1	chr2:234774089-234777055	SJGBM2-10Gy	SJGBM2	2.94847	0.78329	-1.91235	-4.21642	5e-05	0.000252441	yes
XLOC_025483	PLA2G7	chr6:46620651-46703601	SJGBM2-10Gy	SJGBM2	27.4029	7.29763	-1.90883	-2.01431	0.0021	0.00775014	yes
XLOC_000618	PLPPR4	chr1:99729847-99775138	SJGBM2-10Gy	SJGBM2	4.96033	1.32381	-1.90574	-3.68888	5e-05	0.000252441	yes
XLOC_011028	VAT1L	chr16:77822460-78014004	SJGBM2-10Gy	SJGBM2	4.33636	1.17078	-1.88902	-4.50943	5e-05	0.000252441	yes
XLOC_018002	ID1	chr20:30181236-30195965	SJGBM2-10Gy	SJGBM2	258.506	70.0308	-1.88414	-3.99122	5e-05	0.000252441	yes
XLOC_003216	PHYHIPL	chr10:60936347-61122939	SJGBM2-10Gy	SJGBM2	0.72899	0.197505	-1.88401	-2.76698	0.0001	0.000484068	yes
XLOC_016218	PAX8,PAX8-AS1	chr2:113973573-114036498	SJGBM2-10Gy	SJGBM2	2.40661	0.654746	-1.878	-2.8697	5e-05	0.000252441	yes
XLOC_032591	PLAC1	chrX:133699872-133898363	SJGBM2-10Gy	SJGBM2	4.90772	1.33634	-1.87676	-3.23866	5e-05	0.000252441	yes
XLOC_002315	RGS5	chr1:163112085-163327528	SJGBM2-10Gy	SJGBM2	79.6745	21.6961	-1.87668	-2.61858	0.0003	0.0013329	yes
XLOC_030263	TMEM215	chr9:32783496-32789199	SJGBM2-10Gy	SJGBM2	1.1639	0.318593	-1.86918	-3.72545	5e-05	0.000252441	yes
XLOC_032169	NLGN4X	chrX:5808066-6148332	SJGBM2-10Gy	SJGBM2	8.67622	2.37862	-1.86694	-3.69451	5e-05	0.000252441	yes
XLOC_021817	KIT	chr4:55524064-55606881	SJGBM2-10Gy	SJGBM2	0.373201	0.102608	-1.8628	-2.55971	0.0001	0.000484068	yes
XLOC_000641	NTNG1	chr1:107682539-108027521	SJGBM2-10Gy	SJGBM2	5.97836	1.64615	-1.86066	-3.52177	5e-05	0.000252441	yes
XLOC_007223	LOC100507377	chr12:74335981-74686535	SJGBM2-10Gy	SJGBM2	4.9091	1.35185	-1.86052	-2.38286	0.00045	0.00193006	yes
XLOC_018891	LOC101928796	chr21:47392883-47394867	SJGBM2-10Gy	SJGBM2	2.50283	0.700605	-1.83689	-3.7031	5e-05	0.000252441	yes
XLOC_005002	ANKK1	chr11:113258512-113271140	SJGBM2-10Gy	SJGBM2	0.34227	0.0961431	-1.83188	-2.20867	0.00085	0.0034372	yes
XLOC_027927	TCAF2	chr7:143318044-143429384	SJGBM2-10Gy	SJGBM2	1.91794	0.542558	-1.82171	-3.78149	5e-05	0.000252441	yes
XLOC_018852	SLC37A1	chr21:43919741-44001550	SJGBM2-10Gy	SJGBM2	4.95358	1.40207	-1.82092	-3.66825	5e-05	0.000252441	yes
XLOC_018230	NTSR1	chr20:61340188-61394123	SJGBM2-10Gy	SJGBM2	0.765527	0.216886	-1.81952	-2.88685	5e-05	0.000252441	yes
XLOC_003518	HTRA1	chr10:124221040-124274424	SJGBM2-10Gy	SJGBM2	1.80928	0.513567	-1.81679	-3.38489	5e-05	0.000252441	yes
XLOC_020381	TMEM108	chr3:132757131-133116619	SJGBM2-10Gy	SJGBM2	17.8276	5.08289	-1.81039	-4.31443	5e-05	0.000252441	yes
XLOC_027989	CNPY1	chr7:155266956-155326539	SJGBM2-10Gy	SJGBM2	3.47095	0.990678	-1.80884	-1.79287	0.00355	0.0123404	yes
XLOC_018934	ADAMTS5	chr21:28287514-28340269	SJGBM2-10Gy	SJGBM2	18.3108	5.23443	-1.80659	-3.27042	5e-05	0.000252441	yes
XLOC_005379	HNRNPKP3	chr11:42931631-43290925	SJGBM2-10Gy	SJGBM2	3.05054	0.872614	-1.80565	-3.21584	5e-05	0.000252441	yes
XLOC_014278	KCNN1	chr19:18062110-18110801	SJGBM2-10Gy	SJGBM2	4.30235	1.23095	-1.80535	-3.4894	5e-05	0.000252441	yes
XLOC_025433	KIF6	chr6:39302875-39693249	SJGBM2-10Gy	SJGBM2	2.80918	0.804513	-1.80396	-3.18935	5e-05	0.000252441	yes
XLOC_008455	DHRS2	chr14:24099323-24114848	SJGBM2-10Gy	SJGBM2	9.53454	2.74559	-1.79605	-3.91157	5e-05	0.000252441	yes
XLOC_003232	LRRTM3	chr10:67672275-69455949	SJGBM2-10Gy	SJGBM2	8.62594	2.48703	-1.79426	-3.85315	5e-05	0.000252441	yes
XLOC_009016	EGLN3	chr14:34393420-34487911	SJGBM2-10Gy	SJGBM2	5.7337	1.65436	-1.79319	-3.97506	5e-05	0.000252441	yes
XLOC_028637	CNPY1	chr7:155266956-155326539	SJGBM2-10Gy	SJGBM2	7.24251	2.10031	-1.78589	-3.0482	5e-05	0.000252441	yes
XLOC_014036	REEP6	chr19:1491003-1497924	SJGBM2-10Gy	SJGBM2	21.5109	6.24233	-1.78491	-3.69742	5e-05	0.000252441	yes
XLOC_025688	CTGF	chr6:132269316-132272518	SJGBM2-10Gy	SJGBM2	1110.01	322.455	-1.7834	-2.19576	0.00265	0.00953541	yes
XLOC_017061	CREG2	chr2:101964815-102003965	SJGBM2-10Gy	SJGBM2	1.17126	0.341195	-1.77939	-2.62797	0.00015	0.000705346	yes
XLOC_019761	DENND6B	chr22:50750137-50766528	SJGBM2-10Gy	SJGBM2	2.08519	0.607976	-1.77809	-2.29704	5e-05	0.000252441	yes
XLOC_007252	LINC02458	chr12:89404902-89413469	SJGBM2-10Gy	SJGBM2	0.884057	0.259325	-1.76938	-3.00481	5e-05	0.000252441	yes
XLOC_016358	XIRP2	chr2:167744996-168116404	SJGBM2-10Gy	SJGBM2	0.638845	0.187489	-1.76866	-2.04937	0.00095	0.0037947	yes
XLOC_001973	COL11A1	chr1:103341493-103574325	SJGBM2-10Gy	SJGBM2	12.3606	3.65019	-1.75971	-3.10869	5e-05	0.000252441	yes
XLOC_000670	SLC6A17	chr1:110693126-110744823	SJGBM2-10Gy	SJGBM2	2.26773	0.671842	-1.75505	-3.16547	5e-05	0.000252441	yes
XLOC_013894	NETO1	chr18:70409548-70548634	SJGBM2-10Gy	SJGBM2	15.5136	4.61155	-1.75021	-3.55837	5e-05	0.000252441	yes
XLOC_016235	TMEM37	chr2:120189445-120196096	SJGBM2-10Gy	SJGBM2	0.744733	0.221565	-1.74899	-2.51049	0.00245	0.0088892	yes
XLOC_016390	SP9	chr2:175199683-175202954	SJGBM2-10Gy	SJGBM2	10.5502	3.15103	-1.74337	-4.00772	5e-05	0.000252441	yes
XLOC_014116	STXBP2	chr19:7701986-7712760	SJGBM2-10Gy	SJGBM2	0.892239	0.266613	-1.74268	-2.288	5e-05	0.000252441	yes
XLOC_017169	POTEF	chr2:130828468-130886795	SJGBM2-10Gy	SJGBM2	0.412312	0.123847	-1.73518	-2.84342	5e-05	0.000252441	yes
XLOC_022020	MYOZ2	chr4:120056938-120108944	SJGBM2-10Gy	SJGBM2	0.383069	0.115225	-1.73315	-2.05233	0.0028	0.010007	yes
XLOC_029006	ADAM28	chr8:24151546-24406131	SJGBM2-10Gy	SJGBM2	1.15717	0.35522	-1.70381	-2.31495	5e-05	0.000252441	yes
XLOC_001095	RGS1	chr1:192544856-192549159	SJGBM2-10Gy	SJGBM2	5.00899	1.53841	-1.70308	-4.19091	5e-05	0.000252441	yes
XLOC_013808	CELF4	chr18:34822608-35146122	SJGBM2-10Gy	SJGBM2	1.27256	0.391307	-1.70136	-1.94948	0.00355	0.0123404	yes
XLOC_022280	PPARGC1A	chr4:23793643-24474761	SJGBM2-10Gy	SJGBM2	2.45248	0.755413	-1.6989	-2.35216	5e-05	0.000252441	yes
XLOC_025403	TCP11	chr6:35085848-35116283	SJGBM2-10Gy	SJGBM2	0.633753	0.195787	-1.69463	-1.7358	0.0007	0.00288503	yes
XLOC_004006	CFAP43	chr10:105889645-105992135	SJGBM2-10Gy	SJGBM2	0.353509	0.1094	-1.69214	-1.56092	0.0067	0.0215205	yes
XLOC_023148	CRHBP	chr5:76247803-76276887	SJGBM2-10Gy	SJGBM2	1.12687	0.349902	-1.6873	-2.51462	5e-05	0.000252441	yes
XLOC_016837	LINC01914	chr2:42158223-42161278	SJGBM2-10Gy	SJGBM2	0.878074	0.275583	-1.67185	-1.4976	0.0106	0.0320238	yes
XLOC_000619	PALMD	chr1:100111226-100232187	SJGBM2-10Gy	SJGBM2	12.6221	3.97367	-1.66741	-2.3877	0.0001	0.000484068	yes
XLOC_006858	C3AR1	chr12:8209439-8219067	SJGBM2-10Gy	SJGBM2	17.7018	5.58461	-1.66437	-3.13044	5e-05	0.000252441	yes
XLOC_012530	SPATA22,TRPV3	chr17:3343305-3461289	SJGBM2-10Gy	SJGBM2	1.22126	0.386434	-1.66008	-2.80682	5e-05	0.000252441	yes
XLOC_024866	MRAP2	chr6:84743377-84811303	SJGBM2-10Gy	SJGBM2	0.392471	0.124678	-1.65438	-1.60149	0.00325	0.0114184	yes
XLOC_029600	ANK1	chr8:41510743-41754280	SJGBM2-10Gy	SJGBM2	0.4697	0.149311	-1.65342	-2.46338	5e-05	0.000252441	yes
XLOC_016780	SLC30A3	chr2:27477321-27504298	SJGBM2-10Gy	SJGBM2	4.72253	1.50847	-1.64647	-3.62499	5e-05	0.000252441	yes
XLOC_009695	C15orf48	chr15:45722675-45746333	SJGBM2-10Gy	SJGBM2	4.71375	1.50851	-1.64375	-2.32911	0.00025	0.0011285	yes
XLOC_001946	ARHGAP29	chr1:94634083-94713316	SJGBM2-10Gy	SJGBM2	1.10593	0.355697	-1.63654	-3.50573	5e-05	0.000252441	yes
XLOC_002023	PPM1J	chr1:113252615-113257950	SJGBM2-10Gy	SJGBM2	4.81098	1.5567	-1.62784	-3.31921	5e-05	0.000252441	yes
XLOC_004454	SPON1	chr11:13984183-14295359	SJGBM2-10Gy	SJGBM2	1.24856	0.40502	-1.6242	-2.74612	5e-05	0.000252441	yes
XLOC_018018	LOC149950	chr20:31175280-31196694	SJGBM2-10Gy	SJGBM2	0.806612	0.263039	-1.6166	-1.99476	0.00965	0.0295246	yes
XLOC_022981	BASP1	chr5:17130136-17276954	SJGBM2-10Gy	SJGBM2	0.458522	0.149679	-1.61512	-1.62618	0.00465	0.0156258	yes
XLOC_016504	CPO	chr2:207798940-207834198	SJGBM2-10Gy	SJGBM2	0.75291	0.245973	-1.61397	-2.15489	0.0007	0.00288503	yes
XLOC_014384	CD22	chr19:35810232-35838264	SJGBM2-10Gy	SJGBM2	1.07428	0.35288	-1.60612	-1.16742	0.00045	0.00193006	yes
XLOC_023448	ADRA1B	chr5:159343334-159400017	SJGBM2-10Gy	SJGBM2	1.51458	0.498106	-1.60439	-2.59334	5e-05	0.000252441	yes
XLOC_000563	WDR63	chr1:85527897-85607952	SJGBM2-10Gy	SJGBM2	0.329618	0.108915	-1.59759	-1.82708	0.00315	0.0111105	yes
XLOC_005357	WT1	chr11:32409321-32480315	SJGBM2-10Gy	SJGBM2	1.60092	0.529504	-1.59619	-3.03001	5e-05	0.000252441	yes
XLOC_008512	LRFN5	chr14:42054156-42397458	SJGBM2-10Gy	SJGBM2	2.10996	0.698167	-1.59557	-2.24634	0.00045	0.00193006	yes
XLOC_002178	S100A16	chr1:153579358-153585644	SJGBM2-10Gy	SJGBM2	14.7156	4.87282	-1.59452	-3.44634	5e-05	0.000252441	yes
XLOC_021888	AREG	chr4:75310814-75320726	SJGBM2-10Gy	SJGBM2	0.631715	0.20959	-1.5917	-2.1206	0.0091	0.0280607	yes
XLOC_020875	ZMYND10	chr3:50378536-50383177	SJGBM2-10Gy	SJGBM2	0.717314	0.238076	-1.59118	-2.08157	0.0013	0.00503904	yes
XLOC_022549	PRDM5	chr4:121613067-121844392	SJGBM2-10Gy	SJGBM2	1.39735	0.463794	-1.59114	-3.27841	5e-05	0.000252441	yes
XLOC_012151	WNK4	chr17:40932626-40950743	SJGBM2-10Gy	SJGBM2	4.97672	1.65534	-1.58807	-2.10629	0.00065	0.00269921	yes
XLOC_022680	ASB5	chr4:177134825-177199262	SJGBM2-10Gy	SJGBM2	158.802	52.9153	-1.58547	-2.45753	0.0001	0.000484068	yes
XLOC_020458	SUCNR1	chr3:151347319-151645963	SJGBM2-10Gy	SJGBM2	2.32548	0.775382	-1.58455	-3.04443	5e-05	0.000252441	yes
XLOC_011822	SPNS3	chr17:4337218-4391499	SJGBM2-10Gy	SJGBM2	0.53486	0.179097	-1.57842	-1.81262	0.0035	0.0121881	yes
XLOC_007771	SERP2	chr13:44947785-44971850	SJGBM2-10Gy	SJGBM2	1.41442	0.473855	-1.57769	-1.89597	0.0016	0.0060654	yes
XLOC_022592	RNF150	chr4:141781006-142054769	SJGBM2-10Gy	SJGBM2	3.63759	1.22241	-1.57325	-3.27765	5e-05	0.000252441	yes
XLOC_008237	TMTC4	chr13:101256089-101328018	SJGBM2-10Gy	SJGBM2	3.45385	1.16271	-1.57071	-3.2313	5e-05	0.000252441	yes
XLOC_010795	QPRT	chr16:29690290-29710021	SJGBM2-10Gy	SJGBM2	3.92906	1.32417	-1.5691	-3.31549	5e-05	0.000252441	yes
XLOC_025524	COL21A1	chr6:55921387-56258926	SJGBM2-10Gy	SJGBM2	1.00569	0.339224	-1.56787	-2.38009	5e-05	0.000252441	yes
XLOC_025729	TXLNB	chr6:139561198-139645087	SJGBM2-10Gy	SJGBM2	2.56766	0.86628	-1.56755	-3.39043	5e-05	0.000252441	yes
XLOC_020503	LINC02082	chr3:168619732-168645567	SJGBM2-10Gy	SJGBM2	2.41043	0.81387	-1.56642	-2.25857	0.0009	0.00361808	yes
XLOC_005249	CYB5R2	chr11:7686325-7698423	SJGBM2-10Gy	SJGBM2	7.02445	2.37448	-1.56478	-3.23756	5e-05	0.000252441	yes
XLOC_016947	CYP26B1	chr2:72356366-72376342	SJGBM2-10Gy	SJGBM2	3.99097	1.35005	-1.56373	-3.51793	5e-05	0.000252441	yes
XLOC_019703	CENPM	chr22:42332928-42354946	SJGBM2-10Gy	SJGBM2	55.2958	18.7249	-1.56221	-4.75244	5e-05	0.000252441	yes
XLOC_007689	TNFRSF19	chr13:24144508-24250244	SJGBM2-10Gy	SJGBM2	0.762237	0.258712	-1.55889	-2.4236	5e-05	0.000252441	yes
XLOC_000492	NFIA	chr1:61542945-61928460	SJGBM2-10Gy	SJGBM2	0.832965	0.282863	-1.55815	-3.20994	5e-05	0.000252441	yes
XLOC_021978	NPNT	chr4:106816596-106892828	SJGBM2-10Gy	SJGBM2	1.78486	0.609643	-1.54978	-2.84746	5e-05	0.000252441	yes
XLOC_005828	FXYD2,FXYD6,FXYD6-FXYD2	chr11:117690789-117748201	SJGBM2-10Gy	SJGBM2	86.2939	29.5455	-1.54632	-3.04454	5e-05	0.000252441	yes
XLOC_030800	MIR31	chr9:21450964-21591890	SJGBM2-10Gy	SJGBM2	8.95264	3.07303	-1.54265	-1.85499	0.00885	0.0273828	yes
XLOC_003503	GRK5	chr10:120967196-121215131	SJGBM2-10Gy	SJGBM2	5.55765	1.91063	-1.54043	-3.38053	5e-05	0.000252441	yes
XLOC_022034	SPRY1	chr4:124317863-124324996	SJGBM2-10Gy	SJGBM2	11.2015	3.85571	-1.53863	-3.50403	5e-05	0.000252441	yes
XLOC_004437	AMPD3	chr11:10471867-10529126	SJGBM2-10Gy	SJGBM2	0.359239	0.12375	-1.53752	-1.79905	0.00285	0.0101608	yes
XLOC_011849	WSCD1	chr17:5973933-6027747	SJGBM2-10Gy	SJGBM2	0.803651	0.277484	-1.53416	-3.07875	5e-05	0.000252441	yes
XLOC_023869	ST8SIA4	chr5:100142638-100238989	SJGBM2-10Gy	SJGBM2	2.41206	0.834554	-1.53119	-1.8059	0.00055	0.00231832	yes
XLOC_009097	C14orf37	chr14:58460288-58618957	SJGBM2-10Gy	SJGBM2	9.74473	3.37664	-1.52903	-2.12693	5e-05	0.000252441	yes
XLOC_023499	LOC285593	chr5:173006636-173012071	SJGBM2-10Gy	SJGBM2	0.332883	0.115377	-1.52866	-1.69578	0.00365	0.0126476	yes
XLOC_020195	HTR1F	chr3:87780614-88044652	SJGBM2-10Gy	SJGBM2	0.808904	0.280479	-1.52808	-2.48998	5e-05	0.000252441	yes
XLOC_004799	TBC1D10C	chr11:67171383-67177561	SJGBM2-10Gy	SJGBM2	0.708651	0.247592	-1.51711	-1.77189	0.0013	0.00503904	yes
XLOC_008218	OXGR1	chr13:97637972-97646984	SJGBM2-10Gy	SJGBM2	3.19293	1.11864	-1.51314	-2.90734	5e-05	0.000252441	yes
XLOC_005372	COMMD9	chr11:36293183-36310999	SJGBM2-10Gy	SJGBM2	9.2296	3.23365	-1.5131	-3.46445	5e-05	0.000252441	yes
XLOC_030799	IFNE	chr9:21450964-21591890	SJGBM2-10Gy	SJGBM2	6.74456	2.36457	-1.51215	-2.30994	0.00025	0.0011285	yes
XLOC_017159	LIMS2	chr2:128395995-128439360	SJGBM2-10Gy	SJGBM2	0.581378	0.20407	-1.51041	-1.58045	0.00195	0.00725178	yes
XLOC_023427	GALNT10	chr5:153570294-153825382	SJGBM2-10Gy	SJGBM2	31.6566	11.1552	-1.50479	-3.0109	5e-05	0.000252441	yes
XLOC_003440	SUFU	chr10:104263685-104393214	SJGBM2-10Gy	SJGBM2	12.0583	4.26168	-1.50053	-2.22841	5e-05	0.000252441	yes
XLOC_008159	PCDH9	chr13:66876965-67806192	SJGBM2-10Gy	SJGBM2	39.9312	14.124	-1.49937	-2.64614	5e-05	0.000252441	yes
XLOC_022714	SORBS2	chr4:186506597-186877870	SJGBM2-10Gy	SJGBM2	4.85196	1.72027	-1.49593	-3.0442	5e-05	0.000252441	yes
XLOC_022576	PCDH18	chr4:138440072-138460227	SJGBM2-10Gy	SJGBM2	0.677722	0.241271	-1.49004	-2.11711	0.0004	0.00173411	yes
XLOC_000940	CASQ1	chr1:160160284-160171676	SJGBM2-10Gy	SJGBM2	5.49438	1.95632	-1.48981	-3.43212	5e-05	0.000252441	yes
XLOC_028956	KIAA1456	chr8:12803182-12891783	SJGBM2-10Gy	SJGBM2	8.04856	2.86619	-1.4896	-2.90071	5e-05	0.000252441	yes
XLOC_001923	GBP5	chr1:89723498-89738561	SJGBM2-10Gy	SJGBM2	0.990498	0.353238	-1.48751	-2.68594	5e-05	0.000252441	yes
XLOC_023652	ADAMTS12	chr5:33523639-33892681	SJGBM2-10Gy	SJGBM2	1.13739	0.406804	-1.48333	-1.28584	0.0122	0.0361441	yes
XLOC_002470	GOLT1A	chr1:204167287-204183220	SJGBM2-10Gy	SJGBM2	1.36845	0.491172	-1.47824	-1.78853	0.00315	0.0111105	yes
XLOC_004922	DISC1FP1	chr11:89984335-90664121	SJGBM2-10Gy	SJGBM2	1.2619	0.454342	-1.47375	-1.65412	0.01655	0.0469912	yes
XLOC_020376	ACPP	chr3:132036096-132088901	SJGBM2-10Gy	SJGBM2	0.868715	0.313076	-1.47237	-1.99205	0.00275	0.00985328	yes
XLOC_029502	NUDT18	chr8:21963962-21966945	SJGBM2-10Gy	SJGBM2	3.77452	1.36045	-1.47221	-2.86941	5e-05	0.000252441	yes
XLOC_027586	GS1-124K5.4	chr7:65958618-65960461	SJGBM2-10Gy	SJGBM2	12.217	4.40983	-1.4701	-2.59602	0.0001	0.000484068	yes
XLOC_015153	RAB3A	chr19:18304039-18315024	SJGBM2-10Gy	SJGBM2	13.0264	4.71347	-1.46658	-1.64217	0.00635	0.0205472	yes
XLOC_028520	KLF14	chr7:130417381-130418860	SJGBM2-10Gy	SJGBM2	0.567316	0.206362	-1.45898	-1.997	0.01025	0.0310938	yes
XLOC_031978	ZCCHC12	chrX:117957705-117960936	SJGBM2-10Gy	SJGBM2	3.56872	1.2985	-1.45856	-3.05687	5e-05	0.000252441	yes
XLOC_019644	RAC2	chr22:37621298-37644422	SJGBM2-10Gy	SJGBM2	2.87231	1.04624	-1.45699	-2.61057	5e-05	0.000252441	yes
XLOC_007131	PMEL	chr12:56347888-56360496	SJGBM2-10Gy	SJGBM2	0.620688	0.226491	-1.45441	-1.77349	0.00125	0.00486162	yes
XLOC_018745	CXADR	chr21:18885223-18965897	SJGBM2-10Gy	SJGBM2	3.2695	1.19338	-1.45402	-2.4919	5e-05	0.000252441	yes
XLOC_009085	GCH1	chr14:55308723-55370168	SJGBM2-10Gy	SJGBM2	65.4591	23.9353	-1.45145	-3.12335	5e-05	0.000252441	yes
XLOC_007986	CRYL1	chr13:20977805-21100108	SJGBM2-10Gy	SJGBM2	17.5208	6.42054	-1.4483	-3.32113	5e-05	0.000252441	yes
XLOC_015818	TRIB2	chr2:12856997-12882858	SJGBM2-10Gy	SJGBM2	4.44555	1.62933	-1.44808	-3.14916	5e-05	0.000252441	yes
XLOC_028273	ABHD11	chr7:73136009-73153289	SJGBM2-10Gy	SJGBM2	23.0881	8.48022	-1.44498	-3.28879	5e-05	0.000252441	yes
XLOC_014799	DNAAF3	chr19:55669763-55678240	SJGBM2-10Gy	SJGBM2	13.7953	5.0683	-1.44461	-1.82292	0.00315	0.0111105	yes
XLOC_022107	GUCY1A3	chr4:156587861-156658214	SJGBM2-10Gy	SJGBM2	0.42826	0.157674	-1.44155	-1.68618	0.0004	0.00173411	yes
XLOC_016963	CCDC142,MRPL53	chr2:74698990-74723833	SJGBM2-10Gy	SJGBM2	64.0398	23.5838	-1.44117	-2.97819	0.0037	0.0127948	yes
XLOC_001080	HMCN1	chr1:185703512-186160085	SJGBM2-10Gy	SJGBM2	1.80188	0.664263	-1.43968	-2.84253	5e-05	0.000252441	yes
XLOC_022573	PABPC4L	chr4:135024556-135250762	SJGBM2-10Gy	SJGBM2	1.33207	0.491744	-1.43769	-1.97325	0.00215	0.00791959	yes
XLOC_010464	FMN1	chr15:33057744-33486934	SJGBM2-10Gy	SJGBM2	0.558675	0.206635	-1.43492	-1.99133	0.00245	0.0088892	yes
XLOC_002606	PGBD5	chr1:230457391-230561674	SJGBM2-10Gy	SJGBM2	5.46236	2.02134	-1.43421	-3.55632	5e-05	0.000252441	yes
XLOC_017245	DPP4	chr2:162848461-162931141	SJGBM2-10Gy	SJGBM2	3.84343	1.42232	-1.43414	-2.66015	5e-05	0.000252441	yes
XLOC_001838	CYP2J2	chr1:60358979-60392470	SJGBM2-10Gy	SJGBM2	4.15853	1.53917	-1.43393	-2.66383	5e-05	0.000252441	yes
XLOC_000946	SLAMF7	chr1:160708846-160724772	SJGBM2-10Gy	SJGBM2	3.58493	1.32876	-1.43186	-2.66088	5e-05	0.000252441	yes
XLOC_023307	TCF7	chr5:133449020-133490048	SJGBM2-10Gy	SJGBM2	7.30388	2.70942	-1.43068	-3.05984	5e-05	0.000252441	yes
XLOC_012249	ACSF2	chr17:48503203-48553210	SJGBM2-10Gy	SJGBM2	16.8168	6.23987	-1.43032	-3.41913	5e-05	0.000252441	yes
XLOC_030216	CD274	chr9:5357305-5470567	SJGBM2-10Gy	SJGBM2	4.00021	1.48448	-1.43012	-1.65128	0.0129	0.0379045	yes
XLOC_009092	LINC00520	chr14:56247695-56263392	SJGBM2-10Gy	SJGBM2	8.52969	3.16752	-1.42914	-2.21446	0.00015	0.000705346	yes
XLOC_029520	STC1	chr8:23699433-23712320	SJGBM2-10Gy	SJGBM2	103.75	38.5681	-1.42764	-2.47803	0.0003	0.0013329	yes
XLOC_005283	GALNT18	chr11:11268964-11643639	SJGBM2-10Gy	SJGBM2	26.9469	10.021	-1.4271	-1.82615	0.0063	0.0204008	yes
XLOC_013624	LINC01630	chr18:48918411-49088839	SJGBM2-10Gy	SJGBM2	0.365341	0.136057	-1.42504	-1.61072	0.00905	0.0279282	yes
XLOC_015994	LOC100507006	chr2:64455534-64479960	SJGBM2-10Gy	SJGBM2	0.906847	0.337931	-1.42413	-1.39552	0.01325	0.0387865	yes
XLOC_016632	TRPM8	chr2:234826042-234928443	SJGBM2-10Gy	SJGBM2	1.59002	0.593761	-1.42109	-2.55238	5e-05	0.000252441	yes
XLOC_015545	HAS1	chr19:52215187-52227829	SJGBM2-10Gy	SJGBM2	1.35522	0.507593	-1.41678	-2.2898	5e-05	0.000252441	yes
XLOC_003427	DPCD	chr10:103338259-103369421	SJGBM2-10Gy	SJGBM2	40.3917	15.1294	-1.4167	-1.88867	0.0018	0.00674495	yes
XLOC_006395	PDE1B	chr12:54943176-54973023	SJGBM2-10Gy	SJGBM2	2.39178	0.897746	-1.4137	-2.89152	5e-05	0.000252441	yes
XLOC_001191	G0S2	chr1:209834703-209915907	SJGBM2-10Gy	SJGBM2	30.8292	11.5765	-1.41311	-3.56288	5e-05	0.000252441	yes
XLOC_015889	TOGARAM2	chr2:29179429-29275096	SJGBM2-10Gy	SJGBM2	0.341245	0.128848	-1.40513	-1.65372	0.0023	0.00841133	yes
XLOC_000976	RGS4	chr1:163037542-163047207	SJGBM2-10Gy	SJGBM2	180.021	68.0068	-1.40442	-2.64617	5e-05	0.000252441	yes
XLOC_032226	PTCHD1-AS	chrX:22050561-23311263	SJGBM2-10Gy	SJGBM2	0.800378	0.30242	-1.40413	-1.86227	0.0062	0.020129	yes
XLOC_014586	C5AR2	chr19:47835403-47845272	SJGBM2-10Gy	SJGBM2	1.3762	0.520217	-1.40351	-2.05435	0.0009	0.00361808	yes
XLOC_006988	SLC2A13	chr12:40019968-40499908	SJGBM2-10Gy	SJGBM2	5.80856	2.20517	-1.39729	-2.17692	0.0002	0.000919171	yes
XLOC_025082	TIAM2	chr6:155316500-155635823	SJGBM2-10Gy	SJGBM2	3.40027	1.29197	-1.39608	-1.5952	0.01315	0.0385245	yes
XLOC_004970	ELMOD1	chr11:107461816-107537505	SJGBM2-10Gy	SJGBM2	1.58508	0.603323	-1.39355	-2.6285	0.0001	0.000484068	yes
XLOC_023632	MYO10	chr5:16662015-16936385	SJGBM2-10Gy	SJGBM2	4.12892	1.5739	-1.39142	-1.58087	0.00455	0.0153299	yes
XLOC_002506	LAMB3	chr1:209788217-209825820	SJGBM2-10Gy	SJGBM2	5.53825	2.11397	-1.38948	-2.12994	5e-05	0.000252441	yes
XLOC_012461	TSPAN10	chr17:79604196-79615785	SJGBM2-10Gy	SJGBM2	0.882363	0.336925	-1.38894	-1.84599	0.00145	0.00555922	yes
XLOC_021400	BDH1	chr3:197236653-197300194	SJGBM2-10Gy	SJGBM2	2.01375	0.769493	-1.3879	-2.82442	5e-05	0.000252441	yes
XLOC_030969	TLE1	chr9:84198597-84304574	SJGBM2-10Gy	SJGBM2	12.0567	4.61026	-1.38692	-3.12444	5e-05	0.000252441	yes
XLOC_017278	DLX2	chr2:172864618-173009634	SJGBM2-10Gy	SJGBM2	175.526	67.1887	-1.38539	-1.69339	0.0047	0.0157697	yes
XLOC_015591	DNAAF3	chr19:55669763-55678240	SJGBM2-10Gy	SJGBM2	6.60909	2.53677	-1.38146	-2.4505	5e-05	0.000252441	yes
XLOC_028168	INHBA	chr7:41724711-41818976	SJGBM2-10Gy	SJGBM2	21.1994	8.14525	-1.37999	-2.83031	5e-05	0.000252441	yes
XLOC_003712	FZD8	chr10:35922444-35946107	SJGBM2-10Gy	SJGBM2	6.01315	2.31736	-1.37564	-2.35029	5e-05	0.000252441	yes
XLOC_027406	TSPAN13	chr7:16791717-16824161	SJGBM2-10Gy	SJGBM2	2.79336	1.07712	-1.37482	-2.50401	5e-05	0.000252441	yes
XLOC_006762	MMP17	chr12:132312937-132338114	SJGBM2-10Gy	SJGBM2	18.4231	7.13153	-1.36923	-2.86204	5e-05	0.000252441	yes
XLOC_022524	PITX2	chr4:111538579-111563279	SJGBM2-10Gy	SJGBM2	10.2391	3.96858	-1.36739	-3.11659	5e-05	0.000252441	yes
XLOC_017251	GRB14	chr2:165348915-165478360	SJGBM2-10Gy	SJGBM2	1.88341	0.732042	-1.36335	-2.45056	5e-05	0.000252441	yes
XLOC_020309	EAF2	chr3:121554026-121605373	SJGBM2-10Gy	SJGBM2	1.91283	0.743505	-1.36329	-1.96641	0.00175	0.00657554	yes
XLOC_020784	CCDC13	chr3:42749873-42815126	SJGBM2-10Gy	SJGBM2	1.60561	0.624391	-1.3626	-2.59619	5e-05	0.000252441	yes
XLOC_004076	UROS	chr10:127473550-127511840	SJGBM2-10Gy	SJGBM2	28.2351	10.9934	-1.36086	-3.01823	5e-05	0.000252441	yes
XLOC_001098	RGS2	chr1:192778168-192781407	SJGBM2-10Gy	SJGBM2	8.44515	3.29237	-1.359	-3.6084	5e-05	0.000252441	yes
XLOC_025272	TOB2P1	chr6:28183115-28186707	SJGBM2-10Gy	SJGBM2	1.02466	0.399778	-1.35788	-2.69016	0.00015	0.000705346	yes
XLOC_013660	SERPINB7	chr18:61420280-61472610	SJGBM2-10Gy	SJGBM2	14.5959	5.70083	-1.35632	-2.68455	5e-05	0.000252441	yes
XLOC_017186	LINC01945	chr2:132741358-132795473	SJGBM2-10Gy	SJGBM2	0.770154	0.300899	-1.35587	-2.17638	0.0002	0.000919171	yes
XLOC_007367	RASAL1	chr12:113536623-113574044	SJGBM2-10Gy	SJGBM2	0.872168	0.340823	-1.35558	-2.28409	0.00015	0.000705346	yes
XLOC_011907	DNAH9	chr17:11501747-11874805	SJGBM2-10Gy	SJGBM2	0.925031	0.362624	-1.35103	-1.87498	0.00515	0.017087	yes
XLOC_011797	SERPINF1	chr17:1665218-1733197	SJGBM2-10Gy	SJGBM2	70.8722	27.8496	-1.34756	-2.66547	0.0004	0.00173411	yes
XLOC_020521	NLGN1	chr3:173113044-174004823	SJGBM2-10Gy	SJGBM2	8.16551	3.20897	-1.34743	-2.36776	5e-05	0.000252441	yes
XLOC_004545	C11orf96	chr11:43964105-43965433	SJGBM2-10Gy	SJGBM2	13.0343	5.13472	-1.34395	-3.78522	5e-05	0.000252441	yes
XLOC_022336	OCIAD2	chr4:48887367-48908845	SJGBM2-10Gy	SJGBM2	462.913	182.63	-1.34181	-2.62968	5e-05	0.000252441	yes
XLOC_014806	NAT14,ZNF628	chr19:55987698-56031734	SJGBM2-10Gy	SJGBM2	21.4578	8.46585	-1.34178	-2.21184	0.002	0.00741875	yes
XLOC_016160	IL1R2	chr2:102608305-102644996	SJGBM2-10Gy	SJGBM2	2.28792	0.903331	-1.34071	-2.17518	0.0002	0.000919171	yes
XLOC_028343	TFPI2	chr7:93507855-93522897	SJGBM2-10Gy	SJGBM2	50.8119	20.0859	-1.33898	-2.3005	0.00035	0.00153417	yes
XLOC_003526	HMX2	chr10:124906777-124911366	SJGBM2-10Gy	SJGBM2	15.1542	5.99565	-1.33773	-3.00502	5e-05	0.000252441	yes
XLOC_020016	FAM198A,KRBOX1	chr3:42975735-43099207	SJGBM2-10Gy	SJGBM2	0.696204	0.275776	-1.33601	-1.57396	0.00325	0.0114184	yes
XLOC_019876	LMCD1	chr3:8543492-8609811	SJGBM2-10Gy	SJGBM2	2.41919	0.960941	-1.332	-2.44866	5e-05	0.000252441	yes
XLOC_024765	C6orf223	chr6:43963460-44042389	SJGBM2-10Gy	SJGBM2	13.2673	5.27659	-1.3302	-1.9398	0.0016	0.0060654	yes
XLOC_025481	CYP39A1	chr6:46517316-46620567	SJGBM2-10Gy	SJGBM2	0.880568	0.350286	-1.3299	-2.0433	0.0008	0.00325337	yes
XLOC_012328	LOC100507002	chr17:63096762-63109142	SJGBM2-10Gy	SJGBM2	8.73548	3.48252	-1.32676	-1.91706	0.0009	0.00361808	yes
XLOC_014026	ATP5D	chr19:1241647-1244824	SJGBM2-10Gy	SJGBM2	178.117	71.2483	-1.3219	-2.81663	5e-05	0.000252441	yes
XLOC_012097	PPP1R1B	chr17:37783022-37792878	SJGBM2-10Gy	SJGBM2	8.94501	3.5805	-1.32092	-2.96726	5e-05	0.000252441	yes
XLOC_011608	FAM92B	chr16:85131957-85146230	SJGBM2-10Gy	SJGBM2	0.650889	0.261741	-1.31427	-1.53678	0.01255	0.0370113	yes
XLOC_022679	SPATA4	chr4:177105690-177116822	SJGBM2-10Gy	SJGBM2	8.48672	3.41663	-1.31263	-2.72939	5e-05	0.000252441	yes
XLOC_008207	DCT	chr13:95089544-95201667	SJGBM2-10Gy	SJGBM2	1.75628	0.708063	-1.31057	-2.46606	5e-05	0.000252441	yes
XLOC_031670	IL1RAPL1	chrX:28605570-29980388	SJGBM2-10Gy	SJGBM2	2.77354	1.11896	-1.30956	-2.61701	5e-05	0.000252441	yes
XLOC_022581	MGARP	chr4:140187316-140201615	SJGBM2-10Gy	SJGBM2	7.46369	3.01815	-1.30622	-2.68078	5e-05	0.000252441	yes
XLOC_000475	ACOT11	chr1:55007773-55100417	SJGBM2-10Gy	SJGBM2	1.22063	0.494323	-1.3041	-2.38925	5e-05	0.000252441	yes
XLOC_009289	RTL1	chr14:101346112-101465450	SJGBM2-10Gy	SJGBM2	5.25937	2.13084	-1.30347	-2.99177	5e-05	0.000252441	yes
XLOC_021132	FAM86HP	chr3:129800673-129830340	SJGBM2-10Gy	SJGBM2	3.26732	1.32443	-1.30274	-2.45925	5e-05	0.000252441	yes
XLOC_032510	IL13RA2	chrX:114238537-114277059	SJGBM2-10Gy	SJGBM2	280.876	113.936	-1.30171	-1.96881	0.00105	0.00415038	yes
XLOC_020543	SOX2	chr3:180774467-181460087	SJGBM2-10Gy	SJGBM2	108.686	44.0917	-1.30159	-3.049	5e-05	0.000252441	yes
XLOC_000905	BCAN	chr1:156607615-156631255	SJGBM2-10Gy	SJGBM2	3.18635	1.29384	-1.30025	-1.64178	0.0068	0.0217978	yes
XLOC_016563	WNT10A	chr2:219745254-219758651	SJGBM2-10Gy	SJGBM2	0.547196	0.222327	-1.29937	-2.01217	0.00395	0.013555	yes
XLOC_003915	HTR7	chr10:92499163-92617966	SJGBM2-10Gy	SJGBM2	1.93966	0.788185	-1.2992	-2.52408	5e-05	0.000252441	yes
XLOC_021346	P3H2	chr3:189674516-189862635	SJGBM2-10Gy	SJGBM2	0.840329	0.341951	-1.29716	-1.94069	0.00095	0.0037947	yes
XLOC_017527	HES6	chr2:239146907-239148765	SJGBM2-10Gy	SJGBM2	10.5053	4.27807	-1.29608	-2.88279	5e-05	0.000252441	yes
XLOC_019336	RASD2	chr22:35936531-35950045	SJGBM2-10Gy	SJGBM2	17.3696	7.0831	-1.29411	-2.98596	5e-05	0.000252441	yes
XLOC_023949	FSTL4	chr5:132532151-132948223	SJGBM2-10Gy	SJGBM2	1.33011	0.542824	-1.29299	-2.58503	5e-05	0.000252441	yes
XLOC_027957	REPIN1	chr7:150059799-150074395	SJGBM2-10Gy	SJGBM2	198.739	81.2842	-1.28983	-2.11006	0.00035	0.00153417	yes
XLOC_024153	SNCB	chr5:176047084-176057577	SJGBM2-10Gy	SJGBM2	2.95626	1.20983	-1.28896	-2.27323	5e-05	0.000252441	yes
XLOC_013652	TNFRSF11A	chr18:59992519-60054943	SJGBM2-10Gy	SJGBM2	0.549247	0.224856	-1.28845	-1.91798	0.00075	0.00306859	yes
XLOC_023851	NR2F1-AS1	chr5:92745061-92930320	SJGBM2-10Gy	SJGBM2	3.90844	1.60146	-1.28721	-1.61811	0.0161	0.0458715	yes
XLOC_028962	MICU3	chr8:16884746-16980148	SJGBM2-10Gy	SJGBM2	9.24204	3.78878	-1.28648	-3.05201	5e-05	0.000252441	yes
XLOC_022975	FAM105A	chr5:14581454-14616287	SJGBM2-10Gy	SJGBM2	3.0113	1.23577	-1.28497	-2.58058	5e-05	0.000252441	yes
XLOC_022256	LINC01096	chr4:13547598-13549448	SJGBM2-10Gy	SJGBM2	1.68834	0.694366	-1.28184	-2.0374	0.00105	0.00415038	yes
XLOC_009501	GOLGA8EP,GOLGA8S	chr15:23390721-23681424	SJGBM2-10Gy	SJGBM2	1.79935	0.741283	-1.27938	-2.48548	5e-05	0.000252441	yes
XLOC_021233	VEPH1	chr3:156892026-157251678	SJGBM2-10Gy	SJGBM2	5.48423	2.25987	-1.27905	-1.33134	0.01635	0.0464967	yes
XLOC_022467	SNCA	chr4:90644823-90763142	SJGBM2-10Gy	SJGBM2	14.593	6.01858	-1.27778	-2.94412	5e-05	0.000252441	yes
XLOC_003422	KAZALD1	chr10:102810267-102827898	SJGBM2-10Gy	SJGBM2	13.4166	5.53795	-1.2766	-2.81827	5e-05	0.000252441	yes
XLOC_031611	FRMPD4	chrX:12156584-12742642	SJGBM2-10Gy	SJGBM2	0.736278	0.303971	-1.27632	-2.63204	5e-05	0.000252441	yes
XLOC_007064	GALNT6	chr12:51745615-51909547	SJGBM2-10Gy	SJGBM2	8.64298	3.57111	-1.27516	-1.98297	0.0016	0.0060654	yes
XLOC_016473	CASP10	chr2:202047603-202094234	SJGBM2-10Gy	SJGBM2	0.572301	0.236528	-1.27476	-1.65742	0.00215	0.00791959	yes
XLOC_014575	HIF3A	chr19:46800294-46846690	SJGBM2-10Gy	SJGBM2	1.78566	0.738709	-1.27338	-2.45933	5e-05	0.000252441	yes
XLOC_021104	KLF15	chr3:126061477-126076236	SJGBM2-10Gy	SJGBM2	4.16586	1.72689	-1.27044	-2.77142	5e-05	0.000252441	yes
XLOC_022108	GUCY1B3	chr4:156680114-156728794	SJGBM2-10Gy	SJGBM2	1.40918	0.587968	-1.26105	-2.44403	5e-05	0.000252441	yes
XLOC_010577	FAM173A,HAGHL,METRN	chr16:765136-791065	SJGBM2-10Gy	SJGBM2	46.3761	19.408	-1.25673	-1.44199	0.0119	0.0353677	yes
XLOC_008766	WDR25	chr14:100842754-100996640	SJGBM2-10Gy	SJGBM2	19.1191	8.00465	-1.25611	-2.79601	5e-05	0.000252441	yes
XLOC_000545	ST6GALNAC5	chr1:77332946-77533223	SJGBM2-10Gy	SJGBM2	0.671621	0.282062	-1.25163	-1.50579	0.0069	0.0220697	yes
XLOC_029258	BAALC	chr8:104133259-104242533	SJGBM2-10Gy	SJGBM2	14.0184	5.90437	-1.24747	-3.3015	0.00025	0.0011285	yes
XLOC_007323	CMKLR1	chr12:108677069-108733310	SJGBM2-10Gy	SJGBM2	8.36024	3.52755	-1.24488	-2.48542	5e-05	0.000252441	yes
XLOC_019214	P2RX6	chr22:21369271-21382451	SJGBM2-10Gy	SJGBM2	7.07929	2.9872	-1.24481	-2.74226	5e-05	0.000252441	yes
XLOC_003249	TSPAN15	chr10:71211225-71267423	SJGBM2-10Gy	SJGBM2	8.5439	3.60842	-1.24353	-2.97343	0.0001	0.000484068	yes
XLOC_014646	PRRG2	chr19:50084586-50094265	SJGBM2-10Gy	SJGBM2	0.726851	0.307163	-1.24265	-1.48935	0.0125	0.0368925	yes
XLOC_011346	EIF3C,EIF3CL	chr16:28387466-28437775	SJGBM2-10Gy	SJGBM2	2.21635	0.936899	-1.24222	-2.18901	0.0005	0.00212652	yes
XLOC_002272	C1orf204,VSIG8	chr1:159796478-159869906	SJGBM2-10Gy	SJGBM2	1.90896	0.807127	-1.24192	-1.3524	0.0139	0.0403796	yes
XLOC_007232	CSRP2	chr12:77252494-77272820	SJGBM2-10Gy	SJGBM2	7.12395	3.01238	-1.24177	-2.42582	5e-05	0.000252441	yes
XLOC_020305	STXBP5L	chr3:120627049-121143608	SJGBM2-10Gy	SJGBM2	0.44143	0.186679	-1.24162	-1.35153	0.0044	0.014891	yes
XLOC_021365	LRRC15	chr3:194075975-194090472	SJGBM2-10Gy	SJGBM2	3.88226	1.64225	-1.24122	-2.40014	5e-05	0.000252441	yes
XLOC_022321	ATP8A1	chr4:42410391-42659137	SJGBM2-10Gy	SJGBM2	4.2002	1.78108	-1.2377	-2.70029	5e-05	0.000252441	yes
XLOC_021967	FLJ20021	chr4:102268772-102270202	SJGBM2-10Gy	SJGBM2	10.3401	4.39066	-1.23574	-2.54102	5e-05	0.000252441	yes
XLOC_021765	PGM2	chr4:37828063-37865695	SJGBM2-10Gy	SJGBM2	39.1327	16.617	-1.23571	-2.82602	5e-05	0.000252441	yes
XLOC_020332	FAM86JP	chr3:125635443-125655887	SJGBM2-10Gy	SJGBM2	2.17629	0.92525	-1.23396	-2.31119	0.0001	0.000484068	yes
XLOC_018157	SMIM25	chr20:48883945-48897683	SJGBM2-10Gy	SJGBM2	0.697234	0.296695	-1.23266	-1.61405	0.0079	0.0248383	yes
XLOC_019645	ELFN2	chr22:37736684-37823708	SJGBM2-10Gy	SJGBM2	1.57562	0.671126	-1.23126	-2.43594	0.00015	0.000705346	yes
XLOC_014464	DLL3	chr19:39988668-39999124	SJGBM2-10Gy	SJGBM2	36.4684	15.5748	-1.22743	-2.50013	5e-05	0.000252441	yes
XLOC_032037	SMIM10L2A	chrX:134555857-134561999	SJGBM2-10Gy	SJGBM2	10.3054	4.40276	-1.22692	-3.06222	5e-05	0.000252441	yes
XLOC_029645	CA8	chr8:61097978-61193982	SJGBM2-10Gy	SJGBM2	0.608687	0.260334	-1.22534	-2.06419	0.0005	0.00212652	yes
XLOC_030545	TLR4	chr9:120466077-120480456	SJGBM2-10Gy	SJGBM2	4.05477	1.73663	-1.22333	-2.71168	5e-05	0.000252441	yes
XLOC_022258	LINC00504	chr4:14472089-14889793	SJGBM2-10Gy	SJGBM2	0.839801	0.36021	-1.22121	-2.25697	0.0002	0.000919171	yes
XLOC_012212	TBX21	chr17:45810597-45823703	SJGBM2-10Gy	SJGBM2	4.37716	1.87933	-1.21978	-2.68645	5e-05	0.000252441	yes
XLOC_030757	GLDC	chr9:6532463-6645719	SJGBM2-10Gy	SJGBM2	36.7616	15.788	-1.21937	-2.05213	0.00035	0.00153417	yes
XLOC_014018	WDR18	chr19:982915-994569	SJGBM2-10Gy	SJGBM2	35.5568	15.2902	-1.21751	-2.85241	5e-05	0.000252441	yes
XLOC_023045	NIM1K	chr5:43192067-43280952	SJGBM2-10Gy	SJGBM2	3.5759	1.53774	-1.2175	-2.46434	5e-05	0.000252441	yes
XLOC_032668	GABRA3	chrX:151334844-151619850	SJGBM2-10Gy	SJGBM2	20.7969	8.99004	-1.20997	-2.15343	0.00035	0.00153417	yes
XLOC_000931	DUSP23	chr1:159750735-159752336	SJGBM2-10Gy	SJGBM2	66.9802	28.9571	-1.20982	-2.77693	5e-05	0.000252441	yes
XLOC_024786	ADGRF4	chr6:47666216-47689757	SJGBM2-10Gy	SJGBM2	0.439916	0.190312	-1.20886	-1.65922	0.0035	0.0121881	yes
XLOC_011196	CLDN6	chr16:3064712-3068188	SJGBM2-10Gy	SJGBM2	9.46634	4.09639	-1.20845	-1.86752	0.0007	0.00288503	yes
XLOC_028918	FAM86B3P	chr8:8086091-8102515	SJGBM2-10Gy	SJGBM2	5.33606	2.30985	-1.20797	-2.07618	0.0007	0.00288503	yes
XLOC_011612	C16orf74	chr16:85741123-85784689	SJGBM2-10Gy	SJGBM2	1.39613	0.604766	-1.20698	-1.43361	0.01025	0.0310938	yes
XLOC_029009	NEFM	chr8:24769814-24799486	SJGBM2-10Gy	SJGBM2	86.5297	37.5297	-1.20516	-2.48354	5e-05	0.000252441	yes
XLOC_016419	SSFA2	chr2:182754320-182795464	SJGBM2-10Gy	SJGBM2	46.5091	20.2324	-1.20085	-2.44757	5e-05	0.000252441	yes
XLOC_019508	DGCR6L	chr22:20301760-20310318	SJGBM2-10Gy	SJGBM2	49.9091	21.7203	-1.20026	-2.62708	5e-05	0.000252441	yes
XLOC_014888	GAMT	chr19:1397024-1401569	SJGBM2-10Gy	SJGBM2	51.6759	22.5158	-1.19856	-2.71285	5e-05	0.000252441	yes
XLOC_031943	COL4A5	chrX:107682958-107940775	SJGBM2-10Gy	SJGBM2	2.48854	1.0843	-1.19854	-1.97313	0.00025	0.0011285	yes
XLOC_002481	BLACAT1	chr1:205404013-205425214	SJGBM2-10Gy	SJGBM2	1.12838	0.491967	-1.19762	-2.01641	0.00255	0.00921246	yes
XLOC_001826	DAB1	chr1:57460490-58716211	SJGBM2-10Gy	SJGBM2	2.02599	0.884458	-1.19576	-2.55575	5e-05	0.000252441	yes
XLOC_020950	ADAMTS9	chr3:64501330-65000730	SJGBM2-10Gy	SJGBM2	2.07317	0.906137	-1.19404	-2.32042	0.0002	0.000919171	yes
XLOC_011947	EVPLL	chr17:18281078-18292960	SJGBM2-10Gy	SJGBM2	0.746155	0.326771	-1.1912	-1.70237	0.0061	0.0198513	yes
XLOC_017927	BMP2	chr20:6748194-6762134	SJGBM2-10Gy	SJGBM2	18.58	8.13948	-1.19075	-2.39902	5e-05	0.000252441	yes
XLOC_024485	CAP2	chr6:17393735-17558023	SJGBM2-10Gy	SJGBM2	2.2069	0.967586	-1.18956	-2.47822	5e-05	0.000252441	yes
XLOC_004923	FAT3	chr11:92085261-92629635	SJGBM2-10Gy	SJGBM2	0.449511	0.198442	-1.17964	-2.33539	5e-05	0.000252441	yes
XLOC_017477	SPHKAP	chr2:228844669-229046517	SJGBM2-10Gy	SJGBM2	4.60241	2.03386	-1.17817	-2.78001	5e-05	0.000252441	yes
XLOC_009082	BMP4	chr14:54416454-54423609	SJGBM2-10Gy	SJGBM2	6.26806	2.77104	-1.17759	-2.48753	5e-05	0.000252441	yes
XLOC_015366	XRCC1	chr19:44047349-44100287	SJGBM2-10Gy	SJGBM2	62.8005	27.7976	-1.17582	-2.34757	0.00045	0.00193006	yes
XLOC_004457	CALCB,INSC	chr11:15074918-15296663	SJGBM2-10Gy	SJGBM2	387.611	171.656	-1.17509	-2.50475	0.0018	0.00674495	yes
XLOC_016951	PRADC1	chr2:73455133-73460412	SJGBM2-10Gy	SJGBM2	32.0347	14.1949	-1.17426	-2.63088	5e-05	0.000252441	yes
XLOC_028016	MICALL2	chr7:1473826-1499138	SJGBM2-10Gy	SJGBM2	2.7046	1.20037	-1.17194	-1.88573	0.0017	0.00640641	yes
XLOC_032058	CDR1,LINC00632	chrX:139791911-139870632	SJGBM2-10Gy	SJGBM2	2.42963	1.07834	-1.17192	-1.90052	0.0029	0.0103163	yes
XLOC_025702	SGK1	chr6:134490383-134639196	SJGBM2-10Gy	SJGBM2	18.6856	8.29667	-1.17132	-2.78669	5e-05	0.000252441	yes
XLOC_004106	FUOM	chr10:135157867-135171542	SJGBM2-10Gy	SJGBM2	27.3385	12.1447	-1.17061	-2.33893	0.0001	0.000484068	yes
XLOC_023505	MSX2	chr5:174151547-174159292	SJGBM2-10Gy	SJGBM2	7.32524	3.25921	-1.16836	-2.5979	5e-05	0.000252441	yes
XLOC_028020	ELFN1-AS1	chr7:1748797-1787590	SJGBM2-10Gy	SJGBM2	5.83242	2.60219	-1.16437	-2.79029	0.0064	0.020688	yes
XLOC_011808	RAP1GAP2	chr17:2680214-2941035	SJGBM2-10Gy	SJGBM2	1.72892	0.771592	-1.16396	-2.57575	5e-05	0.000252441	yes
XLOC_004740	PPP2R5B	chr11:64691343-64703360	SJGBM2-10Gy	SJGBM2	15.8325	7.06747	-1.16363	-2.66526	5e-05	0.000252441	yes
XLOC_021992	RRH	chr4:110749149-110765941	SJGBM2-10Gy	SJGBM2	0.686053	0.306537	-1.16226	-1.46231	0.0125	0.0368925	yes
XLOC_022589	UCP1	chr4:141480714-141490186	SJGBM2-10Gy	SJGBM2	9.44804	4.23348	-1.15817	-2.43736	5e-05	0.000252441	yes
XLOC_025202	DTNBP1	chr6:15522513-15663289	SJGBM2-10Gy	SJGBM2	6.41123	2.87925	-1.15491	-2.44004	0.0001	0.000484068	yes
XLOC_004839	FAM86C1	chr11:71497123-71532593	SJGBM2-10Gy	SJGBM2	9.14431	4.10716	-1.15473	-2.17878	0.0011	0.00432984	yes
XLOC_025779	DYNLT1	chr6:159057506-159065818	SJGBM2-10Gy	SJGBM2	78.8042	35.5671	-1.14773	-2.64998	5e-05	0.000252441	yes
XLOC_024967	PKIB	chr6:122793061-123047518	SJGBM2-10Gy	SJGBM2	43.2783	19.5424	-1.14704	-2.58913	5e-05	0.000252441	yes
XLOC_019734	WNT7B	chr22:46316245-46373008	SJGBM2-10Gy	SJGBM2	10.9542	4.94955	-1.14612	-2.50069	5e-05	0.000252441	yes
XLOC_027978	LINC01003	chr7:152161208-152162630	SJGBM2-10Gy	SJGBM2	5.05824	2.29143	-1.14239	-2.94929	5e-05	0.000252441	yes
XLOC_005604	TMEM134	chr11:67231818-67236748	SJGBM2-10Gy	SJGBM2	33.9868	15.3971	-1.14232	-2.6135	5e-05	0.000252441	yes
XLOC_004319	RASSF7	chr11:560935-564025	SJGBM2-10Gy	SJGBM2	2.16149	0.979835	-1.14142	-2.09867	0.00025	0.0011285	yes
XLOC_019276	LINC01422	chr22:27287478-27393965	SJGBM2-10Gy	SJGBM2	2.43583	1.1042	-1.14142	-1.93983	0.00395	0.013555	yes
XLOC_003801	SLC16A9	chr10:61410521-61470069	SJGBM2-10Gy	SJGBM2	18.3661	8.3302	-1.14062	-2.3034	0.0001	0.000484068	yes
XLOC_016250	GYPC	chr2:127413510-127454251	SJGBM2-10Gy	SJGBM2	397.835	180.638	-1.13907	-2.2543	0.0002	0.000919171	yes
XLOC_014443	SPRED3	chr19:38874991-38892177	SJGBM2-10Gy	SJGBM2	11.1087	5.04981	-1.13739	-2.5661	5e-05	0.000252441	yes
XLOC_007824	PCDH17	chr13:58203790-58303514	SJGBM2-10Gy	SJGBM2	13.1315	5.97075	-1.13704	-2.24567	0.0002	0.000919171	yes
XLOC_027447	HOXA11-AS	chr7:27220775-27228912	SJGBM2-10Gy	SJGBM2	4.96478	2.25791	-1.13675	-1.43788	0.0126	0.0371411	yes
XLOC_010128	FRMD5	chr15:44162958-44487607	SJGBM2-10Gy	SJGBM2	11.5028	5.25286	-1.13082	-2.76941	5e-05	0.000252441	yes
XLOC_002236	CRABP2	chr1:156669399-156675608	SJGBM2-10Gy	SJGBM2	355.654	162.501	-1.13003	-2.27026	5e-05	0.000252441	yes
XLOC_015826	VSNL1	chr2:17721806-17837790	SJGBM2-10Gy	SJGBM2	6.20968	2.83781	-1.12974	-2.49218	5e-05	0.000252441	yes
XLOC_002663	SMYD3	chr1:245912558-246670644	SJGBM2-10Gy	SJGBM2	22.7664	10.4089	-1.12909	-2.08562	0.0003	0.0013329	yes
XLOC_004987	LAYN	chr11:111411004-111441395	SJGBM2-10Gy	SJGBM2	23.5156	10.7566	-1.1284	-2.36348	5e-05	0.000252441	yes
XLOC_010115	LCMT2	chr15:43619343-43648330	SJGBM2-10Gy	SJGBM2	5.42167	2.48083	-1.12791	-2.0483	0.0023	0.00841133	yes
XLOC_032707	MPP1	chrX:154006958-154033802	SJGBM2-10Gy	SJGBM2	1.42265	0.651215	-1.12737	-1.96893	0.0007	0.00288503	yes
XLOC_003334	PAPSS2	chr10:89419475-89507586	SJGBM2-10Gy	SJGBM2	1.11108	0.508615	-1.12732	-2.1687	0.0001	0.000484068	yes
XLOC_019904	PPARG	chr3:12329348-12475960	SJGBM2-10Gy	SJGBM2	46.2593	21.2602	-1.12159	-2.57578	5e-05	0.000252441	yes
XLOC_031916	BEX3	chrX:102631250-102633092	SJGBM2-10Gy	SJGBM2	246.832	113.478	-1.12112	-2.39421	5e-05	0.000252441	yes
XLOC_004561	LARGE2	chr11:45943171-45950647	SJGBM2-10Gy	SJGBM2	4.24348	1.95535	-1.11782	-2.35768	0.0002	0.000919171	yes
XLOC_023526	RGS14	chr5:176784842-176799599	SJGBM2-10Gy	SJGBM2	15.3457	7.07862	-1.11629	-2.59388	5e-05	0.000252441	yes
XLOC_007679	MRPL57	chr13:21726455-21753220	SJGBM2-10Gy	SJGBM2	31.4754	14.5206	-1.11612	-1.53703	0.0101	0.0307075	yes
XLOC_014022	ABCA7	chr19:1040008-1065570	SJGBM2-10Gy	SJGBM2	3.36503	1.55445	-1.11422	-2.35935	5e-05	0.000252441	yes
XLOC_030391	TLE4	chr9:82186687-82341796	SJGBM2-10Gy	SJGBM2	6.07388	2.80607	-1.11407	-2.4116	5e-05	0.000252441	yes
XLOC_019656	BAIAP2L2	chr22:38480895-38506676	SJGBM2-10Gy	SJGBM2	25.6394	11.8516	-1.11328	-2.53453	5e-05	0.000252441	yes
XLOC_019089	SPATC1L	chr21:47581061-47604447	SJGBM2-10Gy	SJGBM2	35.4217	16.386	-1.11217	-2.54826	5e-05	0.000252441	yes
XLOC_008534	GNG2	chr14:52327021-52436518	SJGBM2-10Gy	SJGBM2	124.337	57.5217	-1.11208	-2.05619	0.00055	0.00231832	yes
XLOC_032393	CITED1	chrX:71521487-71527037	SJGBM2-10Gy	SJGBM2	1.88383	0.872105	-1.1111	-1.48394	0.01285	0.0377834	yes
XLOC_007710	RASL11A	chr13:27844463-27847872	SJGBM2-10Gy	SJGBM2	1.77691	0.823291	-1.10989	-1.72167	0.0036	0.0124984	yes
XLOC_027988	EN2	chr7:155250353-155261292	SJGBM2-10Gy	SJGBM2	22.5066	10.4372	-1.10861	-2.2913	0.00025	0.0011285	yes
XLOC_030518	HSDL2	chr9:115138877-115237767	SJGBM2-10Gy	SJGBM2	12.5579	5.83109	-1.10676	-2.54049	5e-05	0.000252441	yes
XLOC_005452	YPEL4	chr11:57405860-57420881	SJGBM2-10Gy	SJGBM2	0.492919	0.228954	-1.10629	-1.34287	0.01745	0.049192	yes
XLOC_029563	TEX15	chr8:30689059-30770528	SJGBM2-10Gy	SJGBM2	3.04052	1.41286	-1.1057	-2.15667	0.0001	0.000484068	yes
XLOC_001141	PPFIA4	chr1:202995623-203047864	SJGBM2-10Gy	SJGBM2	1.12068	0.522443	-1.10102	-2.2991	5e-05	0.000252441	yes
XLOC_005387	SYT13	chr11:45261852-45307884	SJGBM2-10Gy	SJGBM2	1.96596	0.916983	-1.10027	-2.18416	0.0002	0.000919171	yes
XLOC_003957	LOXL4	chr10:100007442-100028007	SJGBM2-10Gy	SJGBM2	1.59152	0.745543	-1.09404	-1.80628	0.00155	0.00589802	yes
XLOC_021138	CPNE4	chr3:131252403-131758450	SJGBM2-10Gy	SJGBM2	4.17643	1.95852	-1.09251	-2.34619	0.0001	0.000484068	yes
XLOC_021246	SPTSSB	chr3:161062579-161090738	SJGBM2-10Gy	SJGBM2	0.725622	0.340789	-1.09034	-1.69283	0.00625	0.0202594	yes
XLOC_004765	SNX32	chr11:65601409-65621172	SJGBM2-10Gy	SJGBM2	15.0046	7.05958	-1.08775	-3.04651	5e-05	0.000252441	yes
XLOC_025451	C6orf132	chr6:42068691-42110869	SJGBM2-10Gy	SJGBM2	1.82103	0.856889	-1.08757	-2.42794	5e-05	0.000252441	yes
XLOC_022342	SCFD2	chr4:53727857-54232242	SJGBM2-10Gy	SJGBM2	50.4361	23.7483	-1.08663	-2.18739	5e-05	0.000252441	yes
XLOC_020461	RAP2B	chr3:152877962-152890801	SJGBM2-10Gy	SJGBM2	16.9798	8.02243	-1.0817	-2.36292	0.00015	0.000705346	yes
XLOC_031246	SARDH	chr9:136526867-136605077	SJGBM2-10Gy	SJGBM2	5.02818	2.37628	-1.08133	-2.43649	5e-05	0.000252441	yes
XLOC_029020	SCARA3	chr8:27491141-27630170	SJGBM2-10Gy	SJGBM2	31.5169	14.9006	-1.08076	-1.75134	0.0096	0.0293907	yes
XLOC_003038	ATP5C1	chr10:7792924-7849762	SJGBM2-10Gy	SJGBM2	122.255	57.8334	-1.07992	-2.19072	0.0001	0.000484068	yes
XLOC_017170	CCDC74B	chr2:130887195-130902954	SJGBM2-10Gy	SJGBM2	15.3619	7.27018	-1.0793	-2.22561	0.0001	0.000484068	yes
XLOC_023523	FGFR4	chr5:176513805-176525143	SJGBM2-10Gy	SJGBM2	12.4506	5.89962	-1.07752	-2.14353	0.00015	0.000705346	yes
XLOC_011522	DDX28	chr16:68054806-68113226	SJGBM2-10Gy	SJGBM2	8.02425	3.80265	-1.07736	-1.61503	0.0074	0.0234558	yes
XLOC_022541	SEC24D	chr4:119642994-119982402	SJGBM2-10Gy	SJGBM2	54.3421	25.7658	-1.07661	-2.42954	5e-05	0.000252441	yes
XLOC_027736	MOSPD3	chr7:100209724-100213000	SJGBM2-10Gy	SJGBM2	19.9098	9.46458	-1.07287	-2.39215	0.0001	0.000484068	yes
XLOC_027656	GNAI1	chr7:79764139-79848725	SJGBM2-10Gy	SJGBM2	45.3753	21.5761	-1.07247	-2.40459	0.0001	0.000484068	yes
XLOC_011056	WFDC1	chr16:84325825-84363457	SJGBM2-10Gy	SJGBM2	12.3338	5.87762	-1.06932	-2.17884	0.0001	0.000484068	yes
XLOC_021672	MSX1	chr4:4860921-4867970	SJGBM2-10Gy	SJGBM2	59.5587	28.4375	-1.06652	-2.348	5e-05	0.000252441	yes
XLOC_025175	NRN1	chr6:5998232-6007886	SJGBM2-10Gy	SJGBM2	25.9292	12.4003	-1.0642	-2.4792	5e-05	0.000252441	yes
XLOC_021040	CCDC80	chr3:112315640-112360164	SJGBM2-10Gy	SJGBM2	1.9602	0.93855	-1.06249	-1.99314	0.00075	0.00306859	yes
XLOC_016798	ALK	chr2:29413944-30144477	SJGBM2-10Gy	SJGBM2	0.970434	0.465351	-1.06031	-1.69362	0.0032	0.0112644	yes
XLOC_011566	MLKL	chr16:74705752-74735079	SJGBM2-10Gy	SJGBM2	4.9842	2.39123	-1.05961	-2.26181	0.00015	0.000705346	yes
XLOC_013001	DLX3	chr17:48067368-48072588	SJGBM2-10Gy	SJGBM2	8.38934	4.02659	-1.059	-2.75451	5e-05	0.000252441	yes
XLOC_005545	CDC42BPG	chr11:64590748-64612041	SJGBM2-10Gy	SJGBM2	0.569353	0.273942	-1.05545	-2.00457	0.001	0.00397467	yes
XLOC_005711	ME3	chr11:86152066-86383678	SJGBM2-10Gy	SJGBM2	1.28556	0.620224	-1.05154	-1.58763	0.00805	0.0252361	yes
XLOC_001511	FAM131C	chr1:16361768-16400421	SJGBM2-10Gy	SJGBM2	84.4412	40.778	-1.05016	-1.72148	0.0033	0.0115702	yes
XLOC_023984	NME5	chr5:137450860-137475132	SJGBM2-10Gy	SJGBM2	3.11902	1.50824	-1.04822	-1.92902	0.0009	0.00361808	yes
XLOC_015092	CACNA1A	chr19:13317255-13735657	SJGBM2-10Gy	SJGBM2	15.9721	7.72922	-1.04716	-2.20998	0.00015	0.000705346	yes
XLOC_002373	KIAA0040	chr1:175126122-175162229	SJGBM2-10Gy	SJGBM2	3.22295	1.56015	-1.04669	-2.33783	5e-05	0.000252441	yes
XLOC_025034	AIG1	chr6:143380499-143664934	SJGBM2-10Gy	SJGBM2	24.7715	11.9926	-1.04653	-2.04729	0.0007	0.00288503	yes
XLOC_019964	CMTM8	chr3:32280170-32411817	SJGBM2-10Gy	SJGBM2	33.1129	16.0321	-1.04642	-2.23207	0.00015	0.000705346	yes
XLOC_001137	PCAT6	chr1:202780073-202781041	SJGBM2-10Gy	SJGBM2	3.78004	1.83198	-1.045	-1.63743	0.0073	0.0231737	yes
XLOC_010776	IL21R	chr16:27413482-27464714	SJGBM2-10Gy	SJGBM2	1.32735	0.643629	-1.04424	-1.94736	0.0008	0.00325337	yes
XLOC_003302	BMS1P21,MBL1P	chr10:81664622-81691557	SJGBM2-10Gy	SJGBM2	3.68085	1.78642	-1.04296	-1.51764	0.0138	0.0401339	yes
XLOC_032458	ARMCX6	chrX:100870107-100872991	SJGBM2-10Gy	SJGBM2	32.7678	15.9115	-1.04221	-2.53409	0.00055	0.00231832	yes
XLOC_004410	ZNF215	chr11:6947642-7009790	SJGBM2-10Gy	SJGBM2	3.99679	1.94081	-1.04219	-2.41375	5e-05	0.000252441	yes
XLOC_005578	FIBP,FOSL1	chr11:65647283-65670076	SJGBM2-10Gy	SJGBM2	331.406	160.936	-1.04211	-1.75024	0.00395	0.013555	yes
XLOC_022514	LEF1	chr4:108966931-109145325	SJGBM2-10Gy	SJGBM2	27.1246	13.1732	-1.04199	-2.57965	5e-05	0.000252441	yes
XLOC_015454	MAMSTR	chr19:49215856-49222976	SJGBM2-10Gy	SJGBM2	1.98595	0.965185	-1.04095	-1.9185	0.0007	0.00288503	yes
XLOC_004550	CD82	chr11:44587140-44641727	SJGBM2-10Gy	SJGBM2	1.33255	0.648528	-1.03895	-1.65109	0.00605	0.0197158	yes
XLOC_004728	DNAJC4,FERMT3,NUDT22,VEGFB	chr11:63973851-64006736	SJGBM2-10Gy	SJGBM2	129.143	62.8953	-1.03795	-1.89261	0.00095	0.0037947	yes
XLOC_015475	PIH1D1	chr19:49949549-49974305	SJGBM2-10Gy	SJGBM2	139.945	68.1817	-1.0374	-2.91404	0.0011	0.00432984	yes
XLOC_032000	GRIA3	chrX:122317335-122624766	SJGBM2-10Gy	SJGBM2	27.1531	13.2291	-1.0374	-1.78828	0.00705	0.0224877	yes
XLOC_017182	NOC2LP2	chr2:132199733-132202467	SJGBM2-10Gy	SJGBM2	0.889135	0.433231	-1.03726	-1.95171	0.00335	0.0117252	yes
XLOC_004979	LOC105369486	chr11:110225838-110278326	SJGBM2-10Gy	SJGBM2	2.09287	1.02098	-1.03553	-1.93704	0.001	0.00397467	yes
XLOC_005055	SORL1	chr11:121322911-121504472	SJGBM2-10Gy	SJGBM2	5.63748	2.75062	-1.03529	-2.07528	0.0003	0.0013329	yes
XLOC_004724	COX8A	chr11:63742078-63744015	SJGBM2-10Gy	SJGBM2	466.188	227.711	-1.03371	-5.1188	5e-05	0.000252441	yes
XLOC_018381	THBD	chr20:23026269-23030301	SJGBM2-10Gy	SJGBM2	0.525285	0.256589	-1.03364	-1.74778	0.00615	0.0199897	yes
XLOC_028274	CLDN3	chr7:73183326-73184600	SJGBM2-10Gy	SJGBM2	2.96091	1.44686	-1.03312	-2.22628	0.0041	0.0139998	yes
XLOC_030843	ENHO	chr9:34458749-34523037	SJGBM2-10Gy	SJGBM2	5.08729	2.4879	-1.03197	-1.56195	0.01025	0.0310938	yes
XLOC_014523	ZNF576	chr19:44100494-44105534	SJGBM2-10Gy	SJGBM2	9.00614	4.40787	-1.03083	-1.97832	0.00065	0.00269921	yes
XLOC_005845	SLC37A4	chr11:118895060-118901616	SJGBM2-10Gy	SJGBM2	30.3525	14.859	-1.03047	-2.08963	0.0004	0.00173411	yes
XLOC_005729	SMCO4	chr11:93211638-93276546	SJGBM2-10Gy	SJGBM2	4.46728	2.18785	-1.02988	-1.9324	0.00145	0.00555922	yes
XLOC_009253	ASB2	chr14:94400498-94443120	SJGBM2-10Gy	SJGBM2	0.939632	0.460683	-1.02832	-1.79457	0.0018	0.00674495	yes
XLOC_009187	PGF	chr14:75408532-75422467	SJGBM2-10Gy	SJGBM2	4.89726	2.40301	-1.02713	-2.13978	0.0004	0.00173411	yes
XLOC_012242	PDK2	chr17:48172100-48207652	SJGBM2-10Gy	SJGBM2	19.5211	9.57948	-1.02701	-2.38891	0.00035	0.00153417	yes
XLOC_002544	DUSP10	chr1:221874761-221915518	SJGBM2-10Gy	SJGBM2	2.01094	0.989176	-1.02357	-2.04145	0.00035	0.00153417	yes
XLOC_006983	PKP2	chr12:32943679-33049780	SJGBM2-10Gy	SJGBM2	1.1119	0.547402	-1.02236	-2.03509	0.0003	0.0013329	yes
XLOC_031213	PTGES	chr9:132500614-132539624	SJGBM2-10Gy	SJGBM2	10.0785	4.97296	-1.01911	-2.07981	0.0003	0.0013329	yes
XLOC_014483	SNRPA	chr19:41256758-41271297	SJGBM2-10Gy	SJGBM2	153.943	76.0044	-1.01824	-2.63348	0.00015	0.000705346	yes
XLOC_014213	C19orf53,MRI1	chr19:13875278-13889586	SJGBM2-10Gy	SJGBM2	134.637	66.4735	-1.01822	-2.07399	0.0003	0.0013329	yes
XLOC_004107	ECHS1	chr10:135175986-135186908	SJGBM2-10Gy	SJGBM2	61.5499	30.3889	-1.01821	-2.35527	5e-05	0.000252441	yes
XLOC_014145	PIN1	chr19:9945873-9960733	SJGBM2-10Gy	SJGBM2	53.9026	26.6282	-1.0174	-2.35887	5e-05	0.000252441	yes
XLOC_020870	HYAL3,NAT6	chr3:50330258-50336899	SJGBM2-10Gy	SJGBM2	17.5886	8.69334	-1.01666	-2.22067	0.00055	0.00231832	yes
XLOC_014894	UQCR11	chr19:1595092-1605567	SJGBM2-10Gy	SJGBM2	52.9108	26.1741	-1.01542	-2.28865	5e-05	0.000252441	yes
XLOC_007253	DUSP6	chr12:89741601-89792445	SJGBM2-10Gy	SJGBM2	72.676	35.9685	-1.01475	-2.08765	0.0011	0.00432984	yes
XLOC_003966	DNMBP	chr10:101635327-101769710	SJGBM2-10Gy	SJGBM2	20.5851	10.1896	-1.0145	-2.24103	0.00025	0.0011285	yes
XLOC_015296	SARS2	chr19:39405433-39423787	SJGBM2-10Gy	SJGBM2	33.3103	16.4942	-1.01401	-1.83788	0.0058	0.0189938	yes
XLOC_016033	SPR	chr2:73114511-73119289	SJGBM2-10Gy	SJGBM2	15.4594	7.6557	-1.01388	-2.91739	5e-05	0.000252441	yes
XLOC_030653	NTNG2	chr9:135036760-135119909	SJGBM2-10Gy	SJGBM2	1.70038	0.842202	-1.01362	-1.95583	0.00075	0.00306859	yes
XLOC_006273	TSPAN11	chr12:31079378-31150024	SJGBM2-10Gy	SJGBM2	2.58621	1.28225	-1.01217	-1.79394	0.00315	0.0111105	yes
XLOC_008983	NRL	chr14:24548020-24553896	SJGBM2-10Gy	SJGBM2	0.817024	0.40514	-1.01196	-1.60229	0.006	0.0195684	yes
XLOC_006288	LRRK2	chr12:40618400-40763086	SJGBM2-10Gy	SJGBM2	0.488302	0.242201	-1.01157	-2.03084	0.00025	0.0011285	yes
XLOC_003953	AVPI1	chr10:99437180-99447220	SJGBM2-10Gy	SJGBM2	3.10143	1.53862	-1.01129	-1.91569	0.00155	0.00589802	yes
XLOC_001653	SPOCD1	chr1:32256022-32281652	SJGBM2-10Gy	SJGBM2	53.0735	26.3876	-1.00813	-2.29156	0.00015	0.000705346	yes
XLOC_014204	GCDH	chr19:13001942-13030086	SJGBM2-10Gy	SJGBM2	29.0756	14.4632	-1.00742	-2.96824	0.00025	0.0011285	yes
XLOC_030846	DCTN3	chr9:34613541-34620520	SJGBM2-10Gy	SJGBM2	85.9224	42.8319	-1.00435	-2.3003	5e-05	0.000252441	yes
XLOC_020832	COL7A1,PFKFB4,UCN2	chr3:48554178-48632791	SJGBM2-10Gy	SJGBM2	4.60675	2.29672	-1.00418	-1.55925	0.00195	0.00725178	yes
XLOC_003438	RPARP-AS1	chr10:104209457-104216052	SJGBM2-10Gy	SJGBM2	13.584	6.77375	-1.00388	-1.60709	0.00365	0.0126476	yes
XLOC_029574	LINC01605	chr8:37260659-37351504	SJGBM2-10Gy	SJGBM2	9.58143	4.77989	-1.00326	-1.50292	0.0107	0.0322756	yes
XLOC_014896	ATP8B3	chr19:1782073-1812318	SJGBM2-10Gy	SJGBM2	1.51772	0.757551	-1.00249	-1.89885	0.00045	0.00193006	yes
XLOC_005655	UCP2	chr11:73685715-73693889	SJGBM2-10Gy	SJGBM2	26.4469	13.2051	-1.00201	-2.77763	0.0001	0.000484068	yes
XLOC_029232	MATN2	chr8:98881248-99048946	SJGBM2-10Gy	SJGBM2	1.30452	0.651658	-1.00133	-1.83183	0.00165	0.00623486	yes
