# Supplementary material for: Irradiation of pediatric glioblastoma cells promotes radioresistance and enhances glioma malignancy via genome-wide transcriptome changes
Source: Oncotarget. 2018 Sep 25;9(75):34122–31. doi: 10.18632/oncotarget.26137 (PMC6183347; doi:10.18632/oncotarget.26137)
Supplement: Supplementary file 4 [file oncotarget-09-34122-s004.xlsx]

## Sheet: Sheet1
Gene_ID	Gene	Locus	Sample_1	Sample_2	Value_1(SJGBM2-10Gy)	value_2(SJGBM2)	log2(fold_change)	Test_stat	P_value	q_value	Significant
XLOC_018076	SNHG11,SNORA60	chr20:37075296-37079773	SJGBM2-10Gy	SJGBM2	7.6053	1669.22	7.77796	22.7292	5e-05	0.000252441	yes
XLOC_014977	CD70	chr19:6581556-6591287	SJGBM2-10Gy	SJGBM2	0.282404	8.52409	4.91571	4.88333	5e-05	0.000252441	yes
XLOC_003326	SNCG	chr10:88695297-88723017	SJGBM2-10Gy	SJGBM2	0.0173129	0.487369	4.8151	0.685065	0.00615	0.0199897	yes
XLOC_015053	ELAVL3	chr19:11562142-11593393	SJGBM2-10Gy	SJGBM2	0.0478554	1.27187	4.73213	5.29008	5e-05	0.000252441	yes
XLOC_001972	OLFM3	chr1:102268122-102462790	SJGBM2-10Gy	SJGBM2	0.034461	0.909157	4.72149	3.02069	5e-05	0.000252441	yes
XLOC_013741	PIEZO2	chr18:10670243-11148792	SJGBM2-10Gy	SJGBM2	0.0447633	1.08579	4.60029	6.5287	5e-05	0.000252441	yes
XLOC_031803	PAGE2	chrX:55115246-55119269	SJGBM2-10Gy	SJGBM2	0.182302	4.14809	4.50804	2.48723	0.00255	0.00921246	yes
XLOC_029185	CHMP4C	chr8:82644687-82671748	SJGBM2-10Gy	SJGBM2	0.071797	1.58486	4.46429	4.81102	0.0002	0.000919171	yes
XLOC_032688	L1CAM	chrX:153126968-153154427	SJGBM2-10Gy	SJGBM2	0.0274433	0.602181	4.45567	3.3363	5e-05	0.000252441	yes
XLOC_014005	PALM	chr19:708952-748330	SJGBM2-10Gy	SJGBM2	0.15335	3.34488	4.44705	6.19342	5e-05	0.000252441	yes
XLOC_014662	MYH14	chr19:50706884-50813801	SJGBM2-10Gy	SJGBM2	0.0170266	0.370928	4.44528	3.58875	5e-05	0.000252441	yes
XLOC_023590	IRX4	chr5:1877540-1887293	SJGBM2-10Gy	SJGBM2	0.0413714	0.845684	4.35341	2.16491	5e-05	0.000252441	yes
XLOC_014362	CHST8	chr19:34112860-34264414	SJGBM2-10Gy	SJGBM2	0.0348568	0.690037	4.30716	2.6652	0.00065	0.00269921	yes
XLOC_018618	KCNQ2	chr20:62031566-62104030	SJGBM2-10Gy	SJGBM2	0.68891	13.0863	4.24759	7.17998	5e-05	0.000252441	yes
XLOC_022953	ADAMTS16	chr5:5140442-5320803	SJGBM2-10Gy	SJGBM2	0.0814574	1.42033	4.12403	3.76423	5e-05	0.000252441	yes
XLOC_011441	TOX3	chr16:52470327-52581714	SJGBM2-10Gy	SJGBM2	0.1556	2.59573	4.06023	6.75286	5e-05	0.000252441	yes
XLOC_030200	DMRT2	chr9:1050342-1057554	SJGBM2-10Gy	SJGBM2	0.157841	2.49373	3.98177	5.0056	5e-05	0.000252441	yes
XLOC_015163	CRLF1	chr19:18703541-18717660	SJGBM2-10Gy	SJGBM2	0.222297	3.49439	3.97448	5.36393	5e-05	0.000252441	yes
XLOC_032687	PDZD4	chrX:153067620-153096087	SJGBM2-10Gy	SJGBM2	0.0608058	0.935131	3.94289	3.88249	5e-05	0.000252441	yes
XLOC_032625	MAGEC2	chrX:141290127-141293076	SJGBM2-10Gy	SJGBM2	0.247201	3.61569	3.87051	6.61467	5e-05	0.000252441	yes
XLOC_014868	MIER2	chr19:305570-344841	SJGBM2-10Gy	SJGBM2	0.104227	1.45715	3.80534	4.56586	5e-05	0.000252441	yes
XLOC_018131	MMP9	chr20:44637546-44645200	SJGBM2-10Gy	SJGBM2	0.284716	3.86197	3.76174	6.39283	5e-05	0.000252441	yes
XLOC_022226	CRMP1	chr4:5712894-5894810	SJGBM2-10Gy	SJGBM2	1.44672	19.6174	3.76127	4.09534	5e-05	0.000252441	yes
XLOC_012234	NGFR	chr17:47572654-47651426	SJGBM2-10Gy	SJGBM2	0.30718	4.00416	3.70434	6.36725	5e-05	0.000252441	yes
XLOC_016801	GALNT14	chr2:31133330-31361592	SJGBM2-10Gy	SJGBM2	0.386228	4.80065	3.6357	5.76113	5e-05	0.000252441	yes
XLOC_029217	ESRP1	chr8:95653363-95719694	SJGBM2-10Gy	SJGBM2	0.346478	4.28752	3.62931	6.59764	5e-05	0.000252441	yes
XLOC_022187	ZNF732	chr4:264266-299268	SJGBM2-10Gy	SJGBM2	0.0766897	0.945781	3.6244	3.72239	5e-05	0.000252441	yes
XLOC_029532	PNMA2	chr8:26362195-26371483	SJGBM2-10Gy	SJGBM2	0.522302	6.40427	3.61608	7.78099	5e-05	0.000252441	yes
XLOC_023464	FBLL1	chr5:167956581-167957639	SJGBM2-10Gy	SJGBM2	0.301548	3.68489	3.61116	5.87198	5e-05	0.000252441	yes
XLOC_032065	MAGEC1	chrX:140926101-140997187	SJGBM2-10Gy	SJGBM2	0.094006	1.13159	3.58946	4.88752	5e-05	0.000252441	yes
XLOC_001159	CNTN2	chr1:205012064-205047400	SJGBM2-10Gy	SJGBM2	0.0391542	0.466814	3.57561	2.89364	5e-05	0.000252441	yes
XLOC_032017	ARHGAP36	chrX:130192215-130223859	SJGBM2-10Gy	SJGBM2	0.04724	0.552887	3.5489	2.94232	0.0002	0.000919171	yes
XLOC_023706	EMB	chr5:49692030-49737234	SJGBM2-10Gy	SJGBM2	0.0802593	0.914867	3.51082	4.88975	5e-05	0.000252441	yes
XLOC_003252	H2AFY2	chr10:71812356-71892915	SJGBM2-10Gy	SJGBM2	0.407314	4.60389	3.49864	2.49526	0.0044	0.014891	yes
XLOC_008770	MEG3,MIR770	chr14:101292444-101327360	SJGBM2-10Gy	SJGBM2	0.0363132	0.380999	3.39122	0.246429	5e-05	0.000252441	yes
XLOC_030709	PTGDS	chr9:139871955-139876383	SJGBM2-10Gy	SJGBM2	0.188137	1.95587	3.37795	2.69909	0.0009	0.00361808	yes
XLOC_014319	ZNF429	chr19:21541734-21723469	SJGBM2-10Gy	SJGBM2	0.0414439	0.426329	3.36273	0.770991	0.00575	0.0188475	yes
XLOC_025265	HIST1H1B	chr6:27834569-27835359	SJGBM2-10Gy	SJGBM2	0.152241	1.53894	3.33751	3.88507	0.005	0.0166463	yes
XLOC_023145	F2R	chr5:76011586-76031605	SJGBM2-10Gy	SJGBM2	0.367138	3.65767	3.31653	5.50115	5e-05	0.000252441	yes
XLOC_014445	RYR1	chr19:38924339-39078204	SJGBM2-10Gy	SJGBM2	0.248189	2.41827	3.28447	6.1854	5e-05	0.000252441	yes
XLOC_006536	ALX1	chr12:85673162-85696375	SJGBM2-10Gy	SJGBM2	0.0678355	0.649225	3.25861	2.29457	0.00075	0.00306859	yes
XLOC_012484	METRNL	chr17:81037566-81052871	SJGBM2-10Gy	SJGBM2	0.297252	2.83589	3.25404	4.47856	5e-05	0.000252441	yes
XLOC_031665	MAGEB6	chrX:26210556-26213763	SJGBM2-10Gy	SJGBM2	0.0413745	0.388477	3.23101	2.57742	0.0075	0.0237316	yes
XLOC_008732	SERPINA3	chr14:95078713-95090498	SJGBM2-10Gy	SJGBM2	1.32501	12.0826	3.18885	5.49747	5e-05	0.000252441	yes
XLOC_030571	LHX2	chr9:126773871-126795553	SJGBM2-10Gy	SJGBM2	0.4227	3.80396	3.1698	4.00691	5e-05	0.000252441	yes
XLOC_012474	SLC16A3	chr17:80186281-80235584	SJGBM2-10Gy	SJGBM2	0.47892	4.25864	3.15254	1.45063	0.0068	0.0217978	yes
XLOC_001034	PAPPA2	chr1:175913961-176814731	SJGBM2-10Gy	SJGBM2	0.0817681	0.721266	3.14092	1.33836	0.00485	0.0162043	yes
XLOC_018630	SOX18	chr20:62679078-62680979	SJGBM2-10Gy	SJGBM2	0.319113	2.76932	3.11739	5.5182	5e-05	0.000252441	yes
XLOC_022229	PPP2R2C	chr4:6322304-6565327	SJGBM2-10Gy	SJGBM2	0.0711628	0.599119	3.07365	3.54456	5e-05	0.000252441	yes
XLOC_015188	ZNF826P	chr19:20519828-20607771	SJGBM2-10Gy	SJGBM2	8.41019	70.5419	3.06827	1.47257	0.01225	0.036264	yes
XLOC_028312	CACNA2D1	chr7:81328323-82073358	SJGBM2-10Gy	SJGBM2	0.149587	1.25383	3.06729	1.99189	0.001	0.00397467	yes
XLOC_022154	TENM3	chr4:183059812-183724177	SJGBM2-10Gy	SJGBM2	1.75619	14.5305	3.04857	3.54573	5e-05	0.000252441	yes
XLOC_005007	NNMT	chr11:114165783-114183796	SJGBM2-10Gy	SJGBM2	0.138191	1.13957	3.04375	3.14636	5e-05	0.000252441	yes
XLOC_000140	PDPN	chr1:13910251-13944452	SJGBM2-10Gy	SJGBM2	1.40656	11.5969	3.0435	5.63188	5e-05	0.000252441	yes
XLOC_030863	RMRP	chr9:35657747-35658015	SJGBM2-10Gy	SJGBM2	48.8498	397.283	3.02374	46.7863	5e-05	0.000252441	yes
XLOC_016324	TNFAIP6	chr2:152194341-152236562	SJGBM2-10Gy	SJGBM2	1.36986	10.9833	3.00321	5.24775	5e-05	0.000252441	yes
XLOC_000434	CYP4X1	chr1:47427035-47516426	SJGBM2-10Gy	SJGBM2	0.0777563	0.614602	2.98262	2.30308	5e-05	0.000252441	yes
XLOC_010640	CLDN9	chr16:3062456-3064506	SJGBM2-10Gy	SJGBM2	0.155611	1.19778	2.94435	4.25878	5e-05	0.000252441	yes
XLOC_030887	IGFBPL1	chr9:38406524-38424444	SJGBM2-10Gy	SJGBM2	0.257353	1.93606	2.91131	5.24147	5e-05	0.000252441	yes
XLOC_015501	KCNC3	chr19:50815198-50836772	SJGBM2-10Gy	SJGBM2	0.275213	2.05128	2.8979	4.62395	5e-05	0.000252441	yes
XLOC_013728	TMEM200C	chr18:5889410-5895953	SJGBM2-10Gy	SJGBM2	0.147487	1.09682	2.89466	4.5596	5e-05	0.000252441	yes
XLOC_013530	LDLRAD4	chr18:13218728-13657807	SJGBM2-10Gy	SJGBM2	0.132759	0.98402	2.88988	5.3407	5e-05	0.000252441	yes
XLOC_018849	ABCG1	chr21:43619798-43717465	SJGBM2-10Gy	SJGBM2	0.116273	0.858561	2.8844	3.2927	5e-05	0.000252441	yes
XLOC_018619	EEF1A2	chr20:62119364-62131253	SJGBM2-10Gy	SJGBM2	48.9622	356.622	2.86466	5.64665	5e-05	0.000252441	yes
XLOC_012750	MYO1D	chr17:30819539-31204191	SJGBM2-10Gy	SJGBM2	0.260362	1.88549	2.85635	5.41917	5e-05	0.000252441	yes
XLOC_014769	CACNG8	chr19:54461539-54493469	SJGBM2-10Gy	SJGBM2	0.284534	2.04351	2.84438	1.39422	0.0002	0.000919171	yes
XLOC_015558	ZNF677	chr19:53738633-53758199	SJGBM2-10Gy	SJGBM2	0.599166	4.30085	2.84359	5.73362	5e-05	0.000252441	yes
XLOC_021824	KIAA1211	chr4:56915152-57197139	SJGBM2-10Gy	SJGBM2	0.428888	3.07729	2.84299	6.10845	5e-05	0.000252441	yes
XLOC_022671	SCRG1	chr4:174309298-174440389	SJGBM2-10Gy	SJGBM2	1.31169	9.39944	2.84114	3.86347	5e-05	0.000252441	yes
XLOC_023540	ZNF454	chr5:178368191-178394203	SJGBM2-10Gy	SJGBM2	0.069829	0.497995	2.83423	2.37412	5e-05	0.000252441	yes
XLOC_021665	ADRA2C	chr4:3768295-3770253	SJGBM2-10Gy	SJGBM2	0.390897	2.74482	2.81185	5.2829	5e-05	0.000252441	yes
XLOC_003102	APBB1IP	chr10:26726696-26856917	SJGBM2-10Gy	SJGBM2	0.622015	4.34265	2.80356	5.48795	5e-05	0.000252441	yes
XLOC_014847	ZNF135	chr19:58570606-58581110	SJGBM2-10Gy	SJGBM2	0.0760329	0.530212	2.80187	1.6221	5e-05	0.000252441	yes
XLOC_010302	RPP25	chr15:75246782-75250201	SJGBM2-10Gy	SJGBM2	1.15736	7.93787	2.77792	5.70306	5e-05	0.000252441	yes
XLOC_018806	CLIC6	chr21:36041461-36090525	SJGBM2-10Gy	SJGBM2	0.798926	5.4503	2.7702	6.00301	5e-05	0.000252441	yes
XLOC_024099	EBF1	chr5:158122922-158544486	SJGBM2-10Gy	SJGBM2	0.117204	0.793062	2.75841	3.20255	5e-05	0.000252441	yes
XLOC_029802	LOC105375690	chr8:104493507-105266696	SJGBM2-10Gy	SJGBM2	0.142796	0.966032	2.75811	2.0654	5e-05	0.000252441	yes
XLOC_019375	MGAT3	chr22:39853324-39888199	SJGBM2-10Gy	SJGBM2	0.259211	1.73207	2.7403	4.94556	5e-05	0.000252441	yes
XLOC_029812	SYBU	chr8:110586207-110704020	SJGBM2-10Gy	SJGBM2	0.473411	3.15908	2.73834	5.12069	5e-05	0.000252441	yes
XLOC_008757	HHIPL1	chr14:100070833-100146906	SJGBM2-10Gy	SJGBM2	0.205487	1.36695	2.73385	3.97127	5e-05	0.000252441	yes
XLOC_007470	TMEM132D	chr12:129556213-130388212	SJGBM2-10Gy	SJGBM2	0.754026	5.01126	2.73249	3.75316	5e-05	0.000252441	yes
XLOC_019057	ICOSLG	chr21:45642624-45662026	SJGBM2-10Gy	SJGBM2	0.161423	1.0602	2.71542	2.27973	5e-05	0.000252441	yes
XLOC_003890	GRID1	chr10:87337487-88126572	SJGBM2-10Gy	SJGBM2	0.43496	2.84584	2.7099	5.26946	5e-05	0.000252441	yes
XLOC_009862	DNAJA4	chr15:78556486-78598957	SJGBM2-10Gy	SJGBM2	0.870556	5.68455	2.70704	2.97528	5e-05	0.000252441	yes
XLOC_020693	TIMP4	chr3:12045833-12233532	SJGBM2-10Gy	SJGBM2	0.914425	5.94367	2.70042	2.28873	0.0016	0.0060654	yes
XLOC_032448	PCDH19	chrX:99546641-99665271	SJGBM2-10Gy	SJGBM2	0.857724	5.46693	2.67215	5.33244	5e-05	0.000252441	yes
XLOC_028647	MNX1	chr7:156797238-156803369	SJGBM2-10Gy	SJGBM2	0.307403	1.94467	2.66132	3.09458	5e-05	0.000252441	yes
XLOC_024976	HEY2	chr6:126068809-126082415	SJGBM2-10Gy	SJGBM2	0.557354	3.52041	2.65908	4.97728	5e-05	0.000252441	yes
XLOC_014709	ZNF818P	chr19:53700390-53719355	SJGBM2-10Gy	SJGBM2	0.0684698	0.427909	2.64376	3.21843	5e-05	0.000252441	yes
XLOC_027343	FAM20C	chr7:186834-300740	SJGBM2-10Gy	SJGBM2	2.81945	17.4556	2.6302	5.17921	5e-05	0.000252441	yes
XLOC_015145	BST2	chr19:17513747-17516457	SJGBM2-10Gy	SJGBM2	11.3122	70.0302	2.6301	7.2505	5e-05	0.000252441	yes
XLOC_029264	RIMS2	chr8:104493507-105266696	SJGBM2-10Gy	SJGBM2	0.327319	1.98258	2.59861	4.55167	5e-05	0.000252441	yes
XLOC_031237	ABO	chr9:136128599-136150715	SJGBM2-10Gy	SJGBM2	0.443598	2.68152	2.59573	4.30016	5e-05	0.000252441	yes
XLOC_003685	ARMC4	chr10:28101092-28297125	SJGBM2-10Gy	SJGBM2	0.248246	1.49888	2.59404	4.20376	5e-05	0.000252441	yes
XLOC_018421	FOXS1	chr20:30432102-30434460	SJGBM2-10Gy	SJGBM2	0.183079	1.09935	2.58612	2.83159	0.0002	0.000919171	yes
XLOC_027700	TAC1	chr7:97361270-97369784	SJGBM2-10Gy	SJGBM2	1.18284	7.09582	2.58472	4.39172	5e-05	0.000252441	yes
XLOC_009183	LTBP2	chr14:74960256-75083396	SJGBM2-10Gy	SJGBM2	0.267145	1.60173	2.58393	1.8312	0.00635	0.0205472	yes
XLOC_030681	OLFM1	chr9:137967088-138013030	SJGBM2-10Gy	SJGBM2	0.885934	5.2561	2.56872	4.60996	5e-05	0.000252441	yes
XLOC_003556	DPYSL4	chr10:134000404-134019280	SJGBM2-10Gy	SJGBM2	0.847395	5.02638	2.56841	5.36538	5e-05	0.000252441	yes
XLOC_016604	C2orf72	chr2:231902280-231917229	SJGBM2-10Gy	SJGBM2	0.0687383	0.404441	2.55674	2.72931	5e-05	0.000252441	yes
XLOC_031672	MAGEB2	chrX:30233674-30238206	SJGBM2-10Gy	SJGBM2	0.202276	1.18785	2.55396	3.8398	0.0001	0.000484068	yes
XLOC_016273	ARHGEF4	chr2:131674223-131804826	SJGBM2-10Gy	SJGBM2	0.200375	1.17324	2.54973	3.58369	5e-05	0.000252441	yes
XLOC_008934	RPPH1	chr14:20811229-20811570	SJGBM2-10Gy	SJGBM2	13.4455	77.4804	2.52671	18.3012	5e-05	0.000252441	yes
XLOC_015190	ZNF737	chr19:20720797-20748626	SJGBM2-10Gy	SJGBM2	0.0902586	0.516031	2.51532	4.33962	5e-05	0.000252441	yes
XLOC_022179	LINC01060	chr4:189321512-189705102	SJGBM2-10Gy	SJGBM2	1.79321	10.2332	2.51265	1.71324	0.00155	0.00589802	yes
XLOC_004773	CST6	chr11:65779461-65780976	SJGBM2-10Gy	SJGBM2	1.5826	8.9318	2.49665	6.43187	5e-05	0.000252441	yes
XLOC_006226	PTPRO	chr12:15475173-15755467	SJGBM2-10Gy	SJGBM2	8.20967	46.2383	2.49369	4.03144	5e-05	0.000252441	yes
XLOC_020171	GPR27	chr3:71728439-71805531	SJGBM2-10Gy	SJGBM2	0.928901	5.23026	2.49329	2.93617	5e-05	0.000252441	yes
XLOC_010643	MMP25	chr16:3077867-3110724	SJGBM2-10Gy	SJGBM2	0.391601	2.17482	2.47344	1.97154	0.01335	0.0390284	yes
XLOC_018398	LOC284798	chr20:25120733-25129426	SJGBM2-10Gy	SJGBM2	0.0935931	0.518051	2.46862	2.53576	0.0001	0.000484068	yes
XLOC_014432	ZNF793	chr19:37988062-38034239	SJGBM2-10Gy	SJGBM2	0.463609	2.55083	2.45999	3.68708	5e-05	0.000252441	yes
XLOC_023186	ADGRV1	chr5:89854586-90460082	SJGBM2-10Gy	SJGBM2	0.706355	3.86542	2.45216	4.26172	5e-05	0.000252441	yes
XLOC_028147	DPY19L2P1	chr7:35119682-35225922	SJGBM2-10Gy	SJGBM2	0.283287	1.54607	2.44827	3.44659	5e-05	0.000252441	yes
XLOC_024147	LOC643201	chr5:175570087-175626298	SJGBM2-10Gy	SJGBM2	1.21827	6.64837	2.44817	3.90188	5e-05	0.000252441	yes
XLOC_019866	CNTN4	chr3:2140486-3102829	SJGBM2-10Gy	SJGBM2	0.0661374	0.355583	2.42665	2.67974	5e-05	0.000252441	yes
XLOC_020186	ROBO2	chr3:77088828-77699114	SJGBM2-10Gy	SJGBM2	0.116742	0.625198	2.42099	3.47138	5e-05	0.000252441	yes
XLOC_010974	CDH3	chr16:68670112-68732970	SJGBM2-10Gy	SJGBM2	0.132783	0.709877	2.4185	3.06653	5e-05	0.000252441	yes
XLOC_019909	FBLN2	chr3:13590624-13679922	SJGBM2-10Gy	SJGBM2	0.154997	0.826421	2.41464	3.44453	5e-05	0.000252441	yes
XLOC_016186	SULT1C4	chr2:108994366-109005426	SJGBM2-10Gy	SJGBM2	0.0886962	0.470176	2.40626	2.58653	0.0001	0.000484068	yes
XLOC_029828	ENPP2	chr8:120569316-120685816	SJGBM2-10Gy	SJGBM2	0.959749	5.06205	2.39899	3.9881	5e-05	0.000252441	yes
XLOC_016878	EFEMP1	chr2:56093096-56151298	SJGBM2-10Gy	SJGBM2	0.099502	0.521263	2.38922	2.6977	0.0001	0.000484068	yes
XLOC_010320	LINGO1	chr15:77905365-78113242	SJGBM2-10Gy	SJGBM2	2.07408	10.7788	2.37765	5.03743	5e-05	0.000252441	yes
XLOC_023478	TLX3	chr5:170736175-170739138	SJGBM2-10Gy	SJGBM2	0.907434	4.69641	2.37169	3.92862	5e-05	0.000252441	yes
XLOC_003684	MKX	chr10:27961802-28056728	SJGBM2-10Gy	SJGBM2	0.326243	1.67586	2.36088	2.33981	0.0001	0.000484068	yes
XLOC_015228	CEBPA	chr19:33790839-33793470	SJGBM2-10Gy	SJGBM2	0.100305	0.508106	2.34074	3.03512	0.00025	0.0011285	yes
XLOC_018378	FOXA2	chr20:22561641-22566101	SJGBM2-10Gy	SJGBM2	0.591682	2.96742	2.32631	4.39681	5e-05	0.000252441	yes
XLOC_019741	CELSR1	chr22:46731210-46935640	SJGBM2-10Gy	SJGBM2	0.118215	0.588782	2.31631	1.66846	0.00975	0.02979	yes
XLOC_006869	A2M,PZP	chr12:9217772-9360966	SJGBM2-10Gy	SJGBM2	0.394817	1.95412	2.30727	3.92054	5e-05	0.000252441	yes
XLOC_015207	ZNF681	chr19:23921996-23941740	SJGBM2-10Gy	SJGBM2	0.223523	1.09876	2.29738	4.38872	5e-05	0.000252441	yes
XLOC_001315	FMN2	chr1:240255184-240638489	SJGBM2-10Gy	SJGBM2	0.080492	0.394076	2.29156	2.1383	0.0001	0.000484068	yes
XLOC_016640	MLPH	chr2:238393954-238463961	SJGBM2-10Gy	SJGBM2	0.898758	4.38946	2.28804	4.76157	5e-05	0.000252441	yes
XLOC_010560	ARHGDIG	chr16:330603-333003	SJGBM2-10Gy	SJGBM2	0.556562	2.6882	2.27203	3.08503	5e-05	0.000252441	yes
XLOC_020397	SOX14	chr3:137482924-137499719	SJGBM2-10Gy	SJGBM2	0.106615	0.509488	2.25664	2.13886	0.00025	0.0011285	yes
XLOC_023509	HRH2	chr5:175085018-175137581	SJGBM2-10Gy	SJGBM2	0.17394	0.83113	2.25649	2.89449	5e-05	0.000252441	yes
XLOC_018233	COL9A3,DPH3P1	chr20:61448101-61493115	SJGBM2-10Gy	SJGBM2	3.01812	14.36	2.25033	2.68983	0.0004	0.00173411	yes
XLOC_007242	SLC6A15	chr12:85253266-85306754	SJGBM2-10Gy	SJGBM2	0.208472	0.976256	2.22741	3.55836	5e-05	0.000252441	yes
XLOC_015557	ZNF665	chr19:53666551-53696619	SJGBM2-10Gy	SJGBM2	0.141427	0.655797	2.21319	3.02475	5e-05	0.000252441	yes
XLOC_030471	FOXE1	chr9:100615536-100620832	SJGBM2-10Gy	SJGBM2	0.135018	0.612823	2.18232	3.32073	5e-05	0.000252441	yes
XLOC_029683	EYA1	chr8:72109667-72274467	SJGBM2-10Gy	SJGBM2	0.143	0.648246	2.18053	2.73563	5e-05	0.000252441	yes
XLOC_029290	COL14A1	chr8:121137346-121385814	SJGBM2-10Gy	SJGBM2	0.081273	0.368322	2.18012	2.9553	5e-05	0.000252441	yes
XLOC_005565	TALAM1	chr11:65265208-65274903	SJGBM2-10Gy	SJGBM2	8.41791	37.6259	2.16019	1.86863	0.0033	0.0115702	yes
XLOC_017971	NKX2-4	chr20:21375402-21421969	SJGBM2-10Gy	SJGBM2	0.976171	4.36297	2.16011	3.91489	5e-05	0.000252441	yes
XLOC_000052	ARHGEF16	chr1:3371014-3397677	SJGBM2-10Gy	SJGBM2	0.236474	1.04971	2.15023	3.42181	5e-05	0.000252441	yes
XLOC_002399	NMNAT2	chr1:183217180-183387869	SJGBM2-10Gy	SJGBM2	0.291112	1.28623	2.1435	4.08846	5e-05	0.000252441	yes
XLOC_018504	RIMS4	chr20:43283847-43439026	SJGBM2-10Gy	SJGBM2	0.533	2.34422	2.1369	1.4925	0.01665	0.0472303	yes
XLOC_024191	GFPT2	chr5:179727689-179780387	SJGBM2-10Gy	SJGBM2	0.607263	2.65346	2.12748	4.22013	5e-05	0.000252441	yes
XLOC_005392	CHRM4	chr11:46406341-46413306	SJGBM2-10Gy	SJGBM2	0.0823351	0.358491	2.12236	1.81511	0.00395	0.013555	yes
XLOC_030238	ADAMTSL1	chr9:18473498-18910947	SJGBM2-10Gy	SJGBM2	0.369168	1.58839	2.10522	2.69224	5e-05	0.000252441	yes
XLOC_017983	SYNDIG1	chr20:24449834-24647253	SJGBM2-10Gy	SJGBM2	0.232038	0.996296	2.10221	2.66053	5e-05	0.000252441	yes
XLOC_029137	TRIM55	chr8:67025777-67087718	SJGBM2-10Gy	SJGBM2	0.0894696	0.384122	2.1021	1.87258	0.0012	0.0046843	yes
XLOC_028004	LOC102723672	chr7:144444-149460	SJGBM2-10Gy	SJGBM2	0.18257	0.780313	2.0956	1.91583	5e-05	0.000252441	yes
XLOC_016984	TRABD2A	chr2:85048705-85108432	SJGBM2-10Gy	SJGBM2	0.149196	0.637537	2.0953	2.35893	5e-05	0.000252441	yes
XLOC_000029	ANKRD65	chr1:1347801-1358693	SJGBM2-10Gy	SJGBM2	0.1098	0.467641	2.09052	2.64606	0.00015	0.000705346	yes
XLOC_019460	MAPK8IP2	chr22:51038980-51050086	SJGBM2-10Gy	SJGBM2	0.496719	2.11285	2.08869	4.04451	5e-05	0.000252441	yes
XLOC_013553	LAMA3	chr18:21269406-21535029	SJGBM2-10Gy	SJGBM2	0.738924	3.13171	2.08345	3.45206	5e-05	0.000252441	yes
XLOC_000554	IFI44,IFI44L	chr1:79085329-79129763	SJGBM2-10Gy	SJGBM2	0.549858	2.32398	2.07947	2.97935	5e-05	0.000252441	yes
XLOC_022341	ERVMER34-1	chr4:53609165-53617807	SJGBM2-10Gy	SJGBM2	0.299611	1.25733	2.0692	3.30747	5e-05	0.000252441	yes
XLOC_022347	KDR	chr4:55940937-55991799	SJGBM2-10Gy	SJGBM2	0.74606	3.09613	2.0531	3.91117	5e-05	0.000252441	yes
XLOC_010312	NRG4	chr15:76196197-76304785	SJGBM2-10Gy	SJGBM2	0.346407	1.43451	2.05002	1.579	0.0123	0.0363902	yes
XLOC_027459	WIPF3	chr7:29846056-29956682	SJGBM2-10Gy	SJGBM2	0.338114	1.38743	2.03683	3.86878	5e-05	0.000252441	yes
XLOC_009261	SERPINA1	chr14:94843083-94857029	SJGBM2-10Gy	SJGBM2	0.0932515	0.381644	2.03303	2.04096	5e-05	0.000252441	yes
XLOC_008256	IRS2	chr13:110406183-110459516	SJGBM2-10Gy	SJGBM2	0.220253	0.898753	2.02876	2.20028	5e-05	0.000252441	yes
XLOC_015203	ZNF724	chr19:23401079-23433172	SJGBM2-10Gy	SJGBM2	0.381164	1.54689	2.02089	2.16533	0.00075	0.00306859	yes
XLOC_028136	PDE1C	chr7:31790792-32467836	SJGBM2-10Gy	SJGBM2	0.861246	3.49445	2.02057	4.11817	5e-05	0.000252441	yes
XLOC_009945	FES	chr15:91427664-91439006	SJGBM2-10Gy	SJGBM2	0.130379	0.528816	2.02005	2.32295	0.00025	0.0011285	yes
XLOC_020220	COL8A1	chr3:99273152-99900471	SJGBM2-10Gy	SJGBM2	11.134	45.1379	2.01937	2.1701	0.00385	0.0132574	yes
XLOC_001714	HPCAL4	chr1:40144319-40157382	SJGBM2-10Gy	SJGBM2	0.735732	2.97664	2.01643	4.36893	5e-05	0.000252441	yes
XLOC_003044	CELF2	chr10:10504477-11386673	SJGBM2-10Gy	SJGBM2	0.13455	0.543265	2.01352	1.95901	5e-05	0.000252441	yes
XLOC_010081	PLCB2	chr15:40580097-40600174	SJGBM2-10Gy	SJGBM2	0.177722	0.714544	2.0074	3.22438	5e-05	0.000252441	yes
XLOC_007838	LINC00383	chr13:69796026-69990216	SJGBM2-10Gy	SJGBM2	0.209611	0.841054	2.00448	1.67466	0.0068	0.0217978	yes
XLOC_009103	RTN1	chr14:60062661-60337557	SJGBM2-10Gy	SJGBM2	6.39317	25.5949	2.00125	4.07174	5e-05	0.000252441	yes
XLOC_007216	PTPRB	chr12:70909650-71031220	SJGBM2-10Gy	SJGBM2	0.367495	1.46438	1.99449	3.79682	5e-05	0.000252441	yes
XLOC_028941	GATA4	chr8:11534427-11617511	SJGBM2-10Gy	SJGBM2	0.441113	1.75553	1.99269	3.48788	5e-05	0.000252441	yes
XLOC_002621	SIPA1L2	chr1:232533711-232765870	SJGBM2-10Gy	SJGBM2	4.3168	17.1777	1.9925	3.25965	5e-05	0.000252441	yes
XLOC_019967	TRIM71	chr3:32859509-32939318	SJGBM2-10Gy	SJGBM2	0.232995	0.922915	1.9859	4.17842	5e-05	0.000252441	yes
XLOC_023461	TENM2	chr5:166711842-167691162	SJGBM2-10Gy	SJGBM2	0.332984	1.30693	1.97266	3.72824	5e-05	0.000252441	yes
XLOC_030576	OLFML2A	chr9:127539406-127577170	SJGBM2-10Gy	SJGBM2	0.105199	0.411269	1.96696	2.83772	5e-05	0.000252441	yes
XLOC_022070	HHIP	chr4:145564067-145659881	SJGBM2-10Gy	SJGBM2	0.254719	0.994641	1.96527	2.29217	0.0004	0.00173411	yes
XLOC_011592	SDR42E1	chr16:82031250-82045106	SJGBM2-10Gy	SJGBM2	0.184998	0.719171	1.95882	2.77641	5e-05	0.000252441	yes
XLOC_006361	KRT86	chr12:52668428-52702947	SJGBM2-10Gy	SJGBM2	0.147904	0.573128	1.9542	1.87601	0.0029	0.0103163	yes
XLOC_014435	LOC644554	chr19:38307969-38345836	SJGBM2-10Gy	SJGBM2	0.272425	1.05476	1.95299	2.70732	5e-05	0.000252441	yes
XLOC_002174	S100A6	chr1:153505983-153509355	SJGBM2-10Gy	SJGBM2	1.10407	4.27385	1.95271	2.61378	5e-05	0.000252441	yes
XLOC_029934	FAM83H	chr8:144806102-144815982	SJGBM2-10Gy	SJGBM2	0.557139	2.15169	1.94936	4.16602	5e-05	0.000252441	yes
XLOC_023765	CCDC125	chr5:68575481-68628705	SJGBM2-10Gy	SJGBM2	0.452107	1.74153	1.94562	2.99297	5e-05	0.000252441	yes
XLOC_016720	LOC101929882	chr2:10179350-10183528	SJGBM2-10Gy	SJGBM2	0.14015	0.539282	1.94407	1.51896	0.00685	0.0219325	yes
XLOC_010173	ONECUT1	chr15:53046443-53083448	SJGBM2-10Gy	SJGBM2	0.187035	0.71865	1.94198	2.57701	5e-05	0.000252441	yes
XLOC_025250	GUSBP2	chr6:26835703-26924333	SJGBM2-10Gy	SJGBM2	0.0862196	0.33036	1.93795	2.25629	0.00015	0.000705346	yes
XLOC_023141	ANKDD1B	chr5:74907300-74967671	SJGBM2-10Gy	SJGBM2	0.113859	0.434666	1.93266	2.0479	0.0038	0.0131026	yes
XLOC_023085	RGS7BP	chr5:63801773-63910430	SJGBM2-10Gy	SJGBM2	0.134171	0.50899	1.92356	3.10126	5e-05	0.000252441	yes
XLOC_001995	GSTM3	chr1:110276553-110283660	SJGBM2-10Gy	SJGBM2	0.495064	1.85976	1.90943	3.85773	5e-05	0.000252441	yes
XLOC_017247	FAP	chr2:162970950-163101286	SJGBM2-10Gy	SJGBM2	1.29949	4.87515	1.9075	3.54078	5e-05	0.000252441	yes
XLOC_015556	ZNF347	chr19:53638599-53662322	SJGBM2-10Gy	SJGBM2	0.733263	2.74472	1.90426	3.8436	5e-05	0.000252441	yes
XLOC_024496	CASC15	chr6:21666674-22195156	SJGBM2-10Gy	SJGBM2	0.252576	0.939519	1.89521	2.51508	0.00025	0.0011285	yes
XLOC_030572	NEK6	chr9:127019884-127177837	SJGBM2-10Gy	SJGBM2	4.08653	15.197	1.89484	2.18587	0.0006	0.00250886	yes
XLOC_003589	LINC00704	chr10:4622181-4721448	SJGBM2-10Gy	SJGBM2	0.507437	1.88659	1.89448	2.44501	0.00065	0.00269921	yes
XLOC_003346	IFIT2	chr10:91061705-91069033	SJGBM2-10Gy	SJGBM2	0.235788	0.871757	1.88644	3.33243	5e-05	0.000252441	yes
XLOC_031125	TNC	chr9:117781853-117880699	SJGBM2-10Gy	SJGBM2	3.87662	7.7287	1.88377	2.02763	5e-05	0.000252441	yes
XLOC_004756	MALAT1	chr11:65265208-65274903	SJGBM2-10Gy	SJGBM2	28.8263	106.245	1.88194	2.72695	5e-05	0.000252441	yes
XLOC_005662	CHRDL2	chr11:74407472-74442430	SJGBM2-10Gy	SJGBM2	0.126666	0.466693	1.88144	1.34642	0.0003	0.0013329	yes
XLOC_008141	CNMD	chr13:53277399-53313947	SJGBM2-10Gy	SJGBM2	0.197683	0.72584	1.87647	2.01589	0.0009	0.00361808	yes
XLOC_008051	DCLK1	chr13:36342788-36706157	SJGBM2-10Gy	SJGBM2	2.07436	7.61273	1.87575	4.38516	5e-05	0.000252441	yes
XLOC_000557	ADGRL2	chr1:82165454-82458422	SJGBM2-10Gy	SJGBM2	0.161667	0.592935	1.87485	2.91533	5e-05	0.000252441	yes
XLOC_027655	MAGI2-AS3	chr7:77646373-79100524	SJGBM2-10Gy	SJGBM2	0.578912	2.11678	1.87046	1.99085	0.0055	0.0181158	yes
XLOC_029610	ASNSP1	chr8:47490471-47530122	SJGBM2-10Gy	SJGBM2	1.24117	4.53618	1.86977	3.66123	5e-05	0.000252441	yes
XLOC_025274	ZSCAN31	chr6:28292514-28338190	SJGBM2-10Gy	SJGBM2	0.166475	0.605327	1.86241	1.52533	0.0042	0.0143003	yes
XLOC_014987	INSR	chr19:7112265-7294426	SJGBM2-10Gy	SJGBM2	1.23748	4.49677	1.86148	3.73073	5e-05	0.000252441	yes
XLOC_012029	RAB11FIP4	chr17:29718641-29865236	SJGBM2-10Gy	SJGBM2	0.370993	1.34789	1.86125	1.19829	0.00115	0.00450745	yes
XLOC_000077	PER3	chr1:7844232-7949170	SJGBM2-10Gy	SJGBM2	0.322185	1.16759	1.85757	3.58214	5e-05	0.000252441	yes
XLOC_013132	SDK2	chr17:71330522-71641001	SJGBM2-10Gy	SJGBM2	1.14594	4.14878	1.85615	3.45048	5e-05	0.000252441	yes
XLOC_018538	SULF2	chr20:46285774-46415360	SJGBM2-10Gy	SJGBM2	1.01555	3.66851	1.85294	3.58496	5e-05	0.000252441	yes
XLOC_019899	SLC6A11	chr3:10857711-10982419	SJGBM2-10Gy	SJGBM2	1.19155	4.29449	1.84964	3.40191	5e-05	0.000252441	yes
XLOC_023705	HCN1	chr5:45255051-45696220	SJGBM2-10Gy	SJGBM2	0.15928	0.573972	1.84942	3.48727	5e-05	0.000252441	yes
XLOC_018579	PMEPA1	chr20:56223447-56292659	SJGBM2-10Gy	SJGBM2	19.2131	69.144	1.84751	3.47542	5e-05	0.000252441	yes
XLOC_020313	CSTA	chr3:122044010-122060815	SJGBM2-10Gy	SJGBM2	0.261824	0.941665	1.84661	2.55913	0.01055	0.0318923	yes
XLOC_029485	MSR1	chr8:15965386-16050300	SJGBM2-10Gy	SJGBM2	0.128073	0.460327	1.84569	2.36111	0.0003	0.0013329	yes
XLOC_025680	PTPRK	chr6:128289921-128842237	SJGBM2-10Gy	SJGBM2	1.36523	4.88517	1.83927	2.72267	5e-05	0.000252441	yes
XLOC_029228	CPQ	chr8:97657319-98458725	SJGBM2-10Gy	SJGBM2	3.12988	11.1411	1.83171	3.54446	5e-05	0.000252441	yes
XLOC_027536	VWC2	chr7:49813255-49961546	SJGBM2-10Gy	SJGBM2	0.190373	0.673196	1.82219	2.22365	0.0002	0.000919171	yes
XLOC_015552	ZNF528-AS1	chr19:52891601-52901010	SJGBM2-10Gy	SJGBM2	0.908648	3.20371	1.81795	3.20022	5e-05	0.000252441	yes
XLOC_001412	FNDC10	chr1:1533387-1535476	SJGBM2-10Gy	SJGBM2	3.06156	10.7863	1.81686	4.68014	5e-05	0.000252441	yes
XLOC_023792	GCNT4	chr5:74321575-74349531	SJGBM2-10Gy	SJGBM2	0.098403	0.345906	1.81361	1.49182	0.0015	0.00573026	yes
XLOC_000459	ZYG11A	chr1:53308182-53360247	SJGBM2-10Gy	SJGBM2	0.130595	0.458909	1.81311	2.50976	5e-05	0.000252441	yes
XLOC_003448	INA	chr10:105036919-105050108	SJGBM2-10Gy	SJGBM2	2.54305	8.9347	1.81286	4.01569	5e-05	0.000252441	yes
XLOC_017441	CRYBA2	chr2:219854910-219858860	SJGBM2-10Gy	SJGBM2	2.04975	7.1645	1.80541	3.85993	5e-05	0.000252441	yes
XLOC_011087	ZNF469	chr16:88449370-88507165	SJGBM2-10Gy	SJGBM2	0.464363	1.61799	1.80088	4.13426	5e-05	0.000252441	yes
XLOC_020821	CSPG5	chr3:47603727-47621730	SJGBM2-10Gy	SJGBM2	0.475012	1.65397	1.79989	2.74174	5e-05	0.000252441	yes
XLOC_010749	MFSD13B	chr16:22396490-22418918	SJGBM2-10Gy	SJGBM2	0.163246	0.566574	1.79522	2.16901	0.00015	0.000705346	yes
XLOC_005770	CASP4	chr11:104813593-104839325	SJGBM2-10Gy	SJGBM2	0.798747	2.748	1.78257	2.98284	5e-05	0.000252441	yes
XLOC_027563	ZNF736	chr7:63767766-63817012	SJGBM2-10Gy	SJGBM2	1.07396	3.691	1.78107	2.34014	0.00015	0.000705346	yes
XLOC_012419	MGAT5B	chr17:74864558-74946471	SJGBM2-10Gy	SJGBM2	0.427302	1.46727	1.77981	3.1824	5e-05	0.000252441	yes
XLOC_005388	CHST1	chr11:45669238-45687593	SJGBM2-10Gy	SJGBM2	0.632629	2.17155	1.77929	3.48567	5e-05	0.000252441	yes
XLOC_014360	CEBPA-AS1	chr19:33793657-33799653	SJGBM2-10Gy	SJGBM2	0.377232	1.28056	1.76325	2.43439	5e-05	0.000252441	yes
XLOC_010346	MEX3B	chr15:82334118-82338484	SJGBM2-10Gy	SJGBM2	0.593982	2.00988	1.75861	3.40309	5e-05	0.000252441	yes
XLOC_006929	RERG	chr12:15260715-15374411	SJGBM2-10Gy	SJGBM2	0.480277	1.62442	1.75799	3.05973	5e-05	0.000252441	yes
XLOC_001897	SAMD13	chr1:84759050-84816481	SJGBM2-10Gy	SJGBM2	0.233092	0.782857	1.74785	2.5635	0.0001	0.000484068	yes
XLOC_009827	ISLR2	chr15:74418419-74429143	SJGBM2-10Gy	SJGBM2	1.80827	6.05149	1.74268	3.41601	5e-05	0.000252441	yes
XLOC_008239	NALCN	chr13:101360578-102069589	SJGBM2-10Gy	SJGBM2	0.406339	1.35964	1.74247	2.81798	5e-05	0.000252441	yes
XLOC_028307	SEMA3C	chr7:80371853-80548667	SJGBM2-10Gy	SJGBM2	18.3209	61.1567	1.73902	3.05689	5e-05	0.000252441	yes
XLOC_032218	MAP7D2	chrX:20024830-20135114	SJGBM2-10Gy	SJGBM2	0.984307	3.25787	1.72675	1.79377	0.00255	0.00921246	yes
XLOC_032621	LDOC1	chrX:140269669-140271399	SJGBM2-10Gy	SJGBM2	0.451117	1.48571	1.71957	2.50269	5e-05	0.000252441	yes
XLOC_022656	DDX60	chr4:169128455-169240153	SJGBM2-10Gy	SJGBM2	0.438854	1.44507	1.71932	3.54267	5e-05	0.000252441	yes
XLOC_001956	DPYD	chr1:97543299-98386810	SJGBM2-10Gy	SJGBM2	1.51411	4.96144	1.71229	2.17413	5e-05	0.000252441	yes
XLOC_029825	SAMD12	chr8:119144066-119738306	SJGBM2-10Gy	SJGBM2	0.13834	0.452713	1.71038	2.36109	5e-05	0.000252441	yes
XLOC_002484	LOC284578	chr1:205523400-205527323	SJGBM2-10Gy	SJGBM2	0.282194	0.920738	1.7061	2.65873	5e-05	0.000252441	yes
XLOC_019756	MLC1	chr22:50497819-50524358	SJGBM2-10Gy	SJGBM2	0.28952	0.941486	1.70128	2.73547	5e-05	0.000252441	yes
XLOC_011226	C16orf96	chr16:4606490-4655669	SJGBM2-10Gy	SJGBM2	0.178087	0.578405	1.6995	1.71733	0.00735	0.0233115	yes
XLOC_001410	TMEM240	chr1:1470157-1476811	SJGBM2-10Gy	SJGBM2	0.89412	2.89605	1.69555	3.06283	5e-05	0.000252441	yes
XLOC_012080	TBC1D3,TBC1D3C,TBC1D3H	chr17:36283976-36295098	SJGBM2-10Gy	SJGBM2	0.186271	0.600811	1.68951	2.02406	0.00015	0.000705346	yes
XLOC_019641	IL2RB	chr22:37521879-37571158	SJGBM2-10Gy	SJGBM2	0.475171	1.53248	1.68935	3.09646	5e-05	0.000252441	yes
XLOC_011266	CPPED1	chr16:12753655-12897817	SJGBM2-10Gy	SJGBM2	0.213033	0.685706	1.68652	3.11509	5e-05	0.000252441	yes
XLOC_000338	SH3D21	chr1:36771993-36796338	SJGBM2-10Gy	SJGBM2	0.515161	1.64875	1.67828	1.56102	0.01085	0.0326683	yes
XLOC_015638	ZSCAN18	chr19:58595208-58629793	SJGBM2-10Gy	SJGBM2	4.52514	14.4662	1.67665	4.32001	5e-05	0.000252441	yes
XLOC_020965	EIF4E3	chr3:71728439-71805531	SJGBM2-10Gy	SJGBM2	0.399098	1.26279	1.6618	1.76771	0.0056	0.0184114	yes
XLOC_015191	ZNF626	chr19:20802744-20844402	SJGBM2-10Gy	SJGBM2	0.597063	1.88071	1.65532	3.47047	5e-05	0.000252441	yes
XLOC_018782	HUNK	chr21:33245627-33416527	SJGBM2-10Gy	SJGBM2	0.183119	0.575984	1.65324	2.07481	0.0006	0.00250886	yes
XLOC_006281	FGD4	chr12:32638905-32798984	SJGBM2-10Gy	SJGBM2	0.205813	0.647185	1.65285	1.6867	0.0059	0.0192849	yes
XLOC_008731	SERPINA5	chr14:95047705-95059457	SJGBM2-10Gy	SJGBM2	0.736823	2.31559	1.65199	2.83824	5e-05	0.000252441	yes
XLOC_032291	PCSK1N	chrX:48689501-48694040	SJGBM2-10Gy	SJGBM2	2.072	6.50809	1.65121	4.0214	5e-05	0.000252441	yes
XLOC_031160	ZBTB6	chr9:125670334-125675607	SJGBM2-10Gy	SJGBM2	1.255	3.93996	1.65049	3.91451	5e-05	0.000252441	yes
XLOC_011486	CDH8	chr16:61685914-62070796	SJGBM2-10Gy	SJGBM2	0.865114	2.70205	1.64309	2.88744	5e-05	0.000252441	yes
XLOC_020241	ALCAM	chr3:105085328-105296506	SJGBM2-10Gy	SJGBM2	17.1493	53.5573	1.64294	2.72417	5e-05	0.000252441	yes
XLOC_025724	ARFGEF3	chr6:138483052-138665800	SJGBM2-10Gy	SJGBM2	0.503979	1.5716	1.6408	1.79223	0.00885	0.0273828	yes
XLOC_029214	PDP1	chr8:94929082-94938296	SJGBM2-10Gy	SJGBM2	19.8511	61.748	1.63718	3.52283	5e-05	0.000252441	yes
XLOC_006518	SYT1	chr12:79257772-79845788	SJGBM2-10Gy	SJGBM2	5.353	16.6404	1.63627	3.17288	5e-05	0.000252441	yes
XLOC_001122	RPS10P7	chr1:201488061-201504690	SJGBM2-10Gy	SJGBM2	0.507921	1.57096	1.62897	2.53984	0.00015	0.000705346	yes
XLOC_013198	LGALS3BP	chr17:76965414-76978831	SJGBM2-10Gy	SJGBM2	46.9202	144.845	1.62623	2.66331	5e-05	0.000252441	yes
XLOC_012506	TLCD2	chr17:1606083-1613662	SJGBM2-10Gy	SJGBM2	0.410283	1.26552	1.62504	3.38492	5e-05	0.000252441	yes
XLOC_019978	ITGA9	chr3:37493648-37903283	SJGBM2-10Gy	SJGBM2	0.301598	0.929314	1.62354	2.61331	0.0001	0.000484068	yes
XLOC_029514	TNFRSF10D	chr8:22993100-23021543	SJGBM2-10Gy	SJGBM2	4.30101	13.2496	1.6232	3.45457	5e-05	0.000252441	yes
XLOC_012815	IKZF3	chr17:37913967-38020441	SJGBM2-10Gy	SJGBM2	0.246917	0.759254	1.62056	3.26508	5e-05	0.000252441	yes
XLOC_017440	FEV	chr2:219845539-219850379	SJGBM2-10Gy	SJGBM2	1.79985	5.53417	1.62049	3.36876	5e-05	0.000252441	yes
XLOC_010254	ITGA11	chr15:68592979-68724535	SJGBM2-10Gy	SJGBM2	2.19227	6.70072	1.61189	3.16659	5e-05	0.000252441	yes
XLOC_001906	MCOLN3	chr1:85483764-85514223	SJGBM2-10Gy	SJGBM2	0.125567	0.38252	1.60708	1.81319	0.00475	0.0159218	yes
XLOC_029333	KHDRBS3	chr8:136469666-136668659	SJGBM2-10Gy	SJGBM2	0.236519	0.720509	1.60706	1.99101	0.0017	0.00640641	yes
XLOC_022192	CPLX1	chr4:778744-819945	SJGBM2-10Gy	SJGBM2	0.710468	2.16292	1.60614	2.92375	5e-05	0.000252441	yes
XLOC_030629	PRRX2	chr9:132427919-132484951	SJGBM2-10Gy	SJGBM2	2.09585	6.37901	1.6058	3.04161	5e-05	0.000252441	yes
XLOC_020571	EPHB3	chr3:184279586-184300196	SJGBM2-10Gy	SJGBM2	0.189467	0.575703	1.60338	2.55795	5e-05	0.000252441	yes
XLOC_009309	TMEM179	chr14:105057200-105071097	SJGBM2-10Gy	SJGBM2	0.629785	1.9031	1.59542	2.86644	5e-05	0.000252441	yes
XLOC_009715	SLC27A2	chr15:50474392-50528589	SJGBM2-10Gy	SJGBM2	0.585483	1.76102	1.58871	2.68174	5e-05	0.000252441	yes
XLOC_009969	ARRDC4	chr15:98503932-98517068	SJGBM2-10Gy	SJGBM2	0.954195	2.8654	1.58638	3.70537	5e-05	0.000252441	yes
XLOC_003789	CSTF2T	chr10:52748141-54079132	SJGBM2-10Gy	SJGBM2	1.80266	5.40302	1.58364	2.69897	0.0002	0.000919171	yes
XLOC_015801	KLF11	chr2:10183681-10194963	SJGBM2-10Gy	SJGBM2	0.783867	2.34694	1.5821	3.27672	5e-05	0.000252441	yes
XLOC_028351	PDK4	chr7:95212808-95225925	SJGBM2-10Gy	SJGBM2	0.149078	0.446112	1.58134	2.25538	0.0005	0.00212652	yes
XLOC_024451	DSP	chr6:7541807-7586950	SJGBM2-10Gy	SJGBM2	0.937756	2.79405	1.57507	3.60958	5e-05	0.000252441	yes
XLOC_010561	PDIA2	chr16:333117-337209	SJGBM2-10Gy	SJGBM2	0.235999	0.703047	1.57484	1.89741	0.0028	0.010007	yes
XLOC_019669	NPTXR	chr22:39214269-39240460	SJGBM2-10Gy	SJGBM2	0.769587	2.29168	1.57425	2.93911	5e-05	0.000252441	yes
XLOC_032044	FHL1	chrX:135228860-135293518	SJGBM2-10Gy	SJGBM2	2.62638	7.80191	1.57075	3.52684	5e-05	0.000252441	yes
XLOC_001683	COL8A2	chr1:36560836-36591327	SJGBM2-10Gy	SJGBM2	1.48866	4.4171	1.56909	3.12172	5e-05	0.000252441	yes
XLOC_014252	KLF2	chr19:16435636-16439473	SJGBM2-10Gy	SJGBM2	2.32876	6.8949	1.56597	3.95927	5e-05	0.000252441	yes
XLOC_028974	LPL	chr8:19796581-19824770	SJGBM2-10Gy	SJGBM2	19.8313	58.6379	1.56405	2.62206	5e-05	0.000252441	yes
XLOC_014679	CD33	chr19:51714342-51746337	SJGBM2-10Gy	SJGBM2	0.37172	1.09666	1.56082	1.60885	0.00095	0.0037947	yes
XLOC_022160	ING2	chr4:184414883-184438496	SJGBM2-10Gy	SJGBM2	0.926739	2.73362	1.56058	2.53403	5e-05	0.000252441	yes
XLOC_002511	KCNH1	chr1:210851656-211307556	SJGBM2-10Gy	SJGBM2	1.10843	3.26776	1.55979	1.91265	0.00075	0.00306859	yes
XLOC_017458	EPHA4	chr2:222282746-222438922	SJGBM2-10Gy	SJGBM2	0.758877	2.21525	1.54553	2.93488	5e-05	0.000252441	yes
XLOC_016862	KCNK12	chr2:47747914-47798101	SJGBM2-10Gy	SJGBM2	0.92862	2.70793	1.54403	2.61076	0.00015	0.000705346	yes
XLOC_015149	UNC13A	chr19:17712136-17799165	SJGBM2-10Gy	SJGBM2	4.73854	13.7395	1.53582	3.48819	5e-05	0.000252441	yes
XLOC_008893	KIF26A	chr14:104604689-104647235	SJGBM2-10Gy	SJGBM2	0.178468	0.517276	1.53527	1.98189	0.00425	0.0144526	yes
XLOC_005874	SCN3B	chr11:123499894-123525315	SJGBM2-10Gy	SJGBM2	0.269403	0.777763	1.52956	2.76385	5e-05	0.000252441	yes
XLOC_009983	LRRK1	chr15:101419896-101615365	SJGBM2-10Gy	SJGBM2	0.469232	1.34927	1.52381	3.22876	5e-05	0.000252441	yes
XLOC_014700	ZNF610	chr19:52839497-52870675	SJGBM2-10Gy	SJGBM2	0.660339	1.89489	1.52083	2.78241	5e-05	0.000252441	yes
XLOC_006444	KIF5A	chr12:57943784-57980371	SJGBM2-10Gy	SJGBM2	3.01488	8.63438	1.51799	3.19239	5e-05	0.000252441	yes
XLOC_001573	HTR1D	chr1:23518387-23544028	SJGBM2-10Gy	SJGBM2	0.331162	0.947531	1.51663	2.50546	0.0001	0.000484068	yes
XLOC_024474	RNF182	chr6:13924676-13980538	SJGBM2-10Gy	SJGBM2	0.243867	0.697606	1.51632	2.41218	5e-05	0.000252441	yes
XLOC_006529	PPFIA2	chr12:81651378-82153173	SJGBM2-10Gy	SJGBM2	0.228588	0.652224	1.51262	2.09508	0.0007	0.00288503	yes
XLOC_010239	MEGF11	chr15:66187633-66546152	SJGBM2-10Gy	SJGBM2	1.05572	3.00235	1.50786	1.81159	0.0031	0.0109561	yes
XLOC_000117	TNFRSF8	chr1:12123433-12204271	SJGBM2-10Gy	SJGBM2	1.06287	3.00837	1.50102	2.77605	5e-05	0.000252441	yes
XLOC_032611	FGF13	chrX:137713705-138287575	SJGBM2-10Gy	SJGBM2	1.95398	5.52457	1.49945	1.98081	0.00255	0.00921246	yes
XLOC_025452	GUCA1B	chr6:42151021-42173778	SJGBM2-10Gy	SJGBM2	1.06249	3.00268	1.4988	2.51969	5e-05	0.000252441	yes
XLOC_021682	S100P	chr4:6695565-6698897	SJGBM2-10Gy	SJGBM2	6.33567	17.8931	1.49784	6.22366	5e-05	0.000252441	yes
XLOC_026091	HSPA1B	chr6_apd_hap1:3110275-3112789	SJGBM2-10Gy	SJGBM2	0.153589	0.433106	1.49565	2.12581	0.00295	0.0104757	yes
XLOC_028503	PRRT4	chr7:127990377-128001739	SJGBM2-10Gy	SJGBM2	0.755071	2.12674	1.49396	2.52802	5e-05	0.000252441	yes
XLOC_015279	ZNF573	chr19:38228594-38270238	SJGBM2-10Gy	SJGBM2	0.370504	1.04278	1.49288	2.40455	5e-05	0.000252441	yes
XLOC_027432	RPS2P32	chr7:23530006-23531031	SJGBM2-10Gy	SJGBM2	0.261658	0.73338	1.48688	2.10424	0.01615	0.0459928	yes
XLOC_030417	C9orf47,S1PR3	chr9:91605777-91620069	SJGBM2-10Gy	SJGBM2	0.237714	0.66482	1.48374	2.34918	0.00025	0.0011285	yes
XLOC_029209	LRRC69,SLC26A7	chr8:92114846-92410382	SJGBM2-10Gy	SJGBM2	0.567494	1.58286	1.47985	2.55699	5e-05	0.000252441	yes
XLOC_015193	ZNF100,ZNF43	chr19:21906842-22034870	SJGBM2-10Gy	SJGBM2	0.942098	2.62615	1.479	2.43575	0.0001	0.000484068	yes
XLOC_029360	ZNF623	chr8:144714536-144738552	SJGBM2-10Gy	SJGBM2	2.03823	5.66283	1.47421	3.19728	5e-05	0.000252441	yes
XLOC_001407	ANKRD65	chr1:1347801-1358693	SJGBM2-10Gy	SJGBM2	0.556624	1.54519	1.47301	1.6026	0.00745	0.0235923	yes
XLOC_019616	BPIFC	chr22:32809833-32860410	SJGBM2-10Gy	SJGBM2	0.278851	0.772646	1.47031	1.99938	0.0022	0.0080872	yes
XLOC_031606	WWC3	chrX:9983699-10112518	SJGBM2-10Gy	SJGBM2	1.63063	4.50666	1.46663	3.41346	5e-05	0.000252441	yes
XLOC_017219	CACNB4	chr2:152689285-152955681	SJGBM2-10Gy	SJGBM2	0.200025	0.552657	1.4662	2.29977	5e-05	0.000252441	yes
XLOC_006178	LINC00987	chr12:9392598-9415473	SJGBM2-10Gy	SJGBM2	0.135411	0.37322	1.46268	1.49401	0.0027	0.00969345	yes
XLOC_019731	SMC1B	chr22:45739944-45809500	SJGBM2-10Gy	SJGBM2	0.213866	0.588568	1.4605	1.57467	0.00805	0.0252361	yes
XLOC_023621	DNAH5	chr5:13690436-14012068	SJGBM2-10Gy	SJGBM2	0.383777	1.05614	1.46045	1.57289	0.0108	0.0325326	yes
XLOC_023979	SPOCK1	chr5:136310986-136835018	SJGBM2-10Gy	SJGBM2	8.79911	24.214	1.46041	2.84796	5e-05	0.000252441	yes
XLOC_023592	IRX2	chr5:2742937-2751769	SJGBM2-10Gy	SJGBM2	5.26379	14.4777	1.45966	3.3273	5e-05	0.000252441	yes
XLOC_023753	ADAMTS6	chr5:64444562-64777747	SJGBM2-10Gy	SJGBM2	1.35161	3.71545	1.45886	2.99703	5e-05	0.000252441	yes
XLOC_021898	FAM47E,FAM47E-STBD1,STBD1	chr4:77135171-77232283	SJGBM2-10Gy	SJGBM2	2.84973	7.81825	1.45602	2.95033	5e-05	0.000252441	yes
XLOC_024086	FAXDC2	chr5:154198051-154230245	SJGBM2-10Gy	SJGBM2	0.497559	1.36453	1.45547	2.58275	5e-05	0.000252441	yes
XLOC_017922	C20orf196	chr20:5731032-5845053	SJGBM2-10Gy	SJGBM2	0.488125	1.33624	1.45286	2.20111	0.0009	0.00361808	yes
XLOC_029710	PAG1	chr8:81880044-82024333	SJGBM2-10Gy	SJGBM2	2.50605	6.85236	1.45119	2.98787	5e-05	0.000252441	yes
XLOC_029308	TRIB1	chr8:126433676-126450647	SJGBM2-10Gy	SJGBM2	13.2917	36.3367	1.4509	3.26127	5e-05	0.000252441	yes
XLOC_014490	CYP2S1	chr19:41699111-41713444	SJGBM2-10Gy	SJGBM2	0.753815	2.06032	1.45058	2.3975	5e-05	0.000252441	yes
XLOC_029759	FSBP,RAD54B	chr8:95384187-95487343	SJGBM2-10Gy	SJGBM2	4.57384	12.4548	1.44523	3.33969	5e-05	0.000252441	yes
XLOC_025067	PLEKHG1	chr6:150920776-151164801	SJGBM2-10Gy	SJGBM2	3.43342	9.34826	1.44505	3.28783	5e-05	0.000252441	yes
XLOC_032308	SHROOM4	chrX:50329902-50557390	SJGBM2-10Gy	SJGBM2	0.655186	1.77321	1.43639	3.2419	5e-05	0.000252441	yes
XLOC_000217	EPHB2	chr1:23037330-23247993	SJGBM2-10Gy	SJGBM2	1.79814	4.86113	1.43479	2.76674	5e-05	0.000252441	yes
XLOC_013638	ONECUT2	chr18:55102916-55158530	SJGBM2-10Gy	SJGBM2	0.759411	2.05114	1.43347	3.06115	5e-05	0.000252441	yes
XLOC_021785	LIMCH1	chr4:41361623-41702061	SJGBM2-10Gy	SJGBM2	8.61634	23.2555	1.43243	3.07455	5e-05	0.000252441	yes
XLOC_007235	PAWR	chr12:79978849-80085007	SJGBM2-10Gy	SJGBM2	1.2078	3.24747	1.42694	1.90895	0.0019	0.00708396	yes
XLOC_021629	ZNF141	chr4:331567-378653	SJGBM2-10Gy	SJGBM2	1.36161	3.65967	1.4264	2.8789	5e-05	0.000252441	yes
XLOC_016113	GGT8P	chr2:91954673-91983025	SJGBM2-10Gy	SJGBM2	0.290126	0.778732	1.42445	2.49243	5e-05	0.000252441	yes
XLOC_015516	KLK14,KLK15	chr19:51328544-51591153	SJGBM2-10Gy	SJGBM2	2.27065	6.08886	1.42307	2.9846	5e-05	0.000252441	yes
XLOC_015185	ZNF682	chr19:20115226-20150329	SJGBM2-10Gy	SJGBM2	0.699483	1.8719	1.42014	2.96384	5e-05	0.000252441	yes
XLOC_023833	MIR4280	chr5:86180162-86543835	SJGBM2-10Gy	SJGBM2	0.718081	1.9182	1.41754	2.62199	0.00065	0.00269921	yes
XLOC_023146	F2RL1	chr5:76114766-76131171	SJGBM2-10Gy	SJGBM2	3.26111	8.71001	1.41731	2.71652	5e-05	0.000252441	yes
XLOC_000385	TIE1	chr1:43766565-43788781	SJGBM2-10Gy	SJGBM2	0.144429	0.385697	1.4171	1.85227	0.0024	0.008736	yes
XLOC_024024	PCDH1	chr5:141232675-141258389	SJGBM2-10Gy	SJGBM2	2.37583	6.30839	1.40884	2.68831	5e-05	0.000252441	yes
XLOC_031158	RC3H2	chr9:125603770-125667635	SJGBM2-10Gy	SJGBM2	2.49964	6.62656	1.40654	2.67578	5e-05	0.000252441	yes
XLOC_029626	TCEA1	chr8:54878846-54935238	SJGBM2-10Gy	SJGBM2	23.2388	61.5597	1.40545	3.44718	5e-05	0.000252441	yes
XLOC_029234	POP1	chr8:99129520-99172069	SJGBM2-10Gy	SJGBM2	5.10749	13.5186	1.40426	2.86582	5e-05	0.000252441	yes
XLOC_030582	MVB12B	chr9:129088672-129269320	SJGBM2-10Gy	SJGBM2	2.9371	7.72811	1.39572	2.6881	5e-05	0.000252441	yes
XLOC_021146	SLCO2A1	chr3:133651539-133748920	SJGBM2-10Gy	SJGBM2	0.398717	1.04794	1.39412	2.38958	5e-05	0.000252441	yes
XLOC_005161	H19,MIR675	chr11:2012325-2022696	SJGBM2-10Gy	SJGBM2	1.56003	4.09818	1.39341	2.08172	5e-05	0.000252441	yes
XLOC_009905	GOLGA6L4	chr15:84904524-84952075	SJGBM2-10Gy	SJGBM2	0.275024	0.720434	1.38931	2.55465	5e-05	0.000252441	yes
XLOC_023849	ARRDC3	chr5:90664448-90716532	SJGBM2-10Gy	SJGBM2	2.80616	7.34218	1.38761	3.43056	5e-05	0.000252441	yes
XLOC_015955	EPCAM	chr2:47581327-47614167	SJGBM2-10Gy	SJGBM2	1.08818	2.84099	1.38448	2.42374	5e-05	0.000252441	yes
XLOC_010218	RBPMS2	chr15:65032089-65067786	SJGBM2-10Gy	SJGBM2	7.08474	18.4654	1.38204	3.12199	5e-05	0.000252441	yes
XLOC_008584	RHOJ	chr14:63671101-63760230	SJGBM2-10Gy	SJGBM2	1.05058	2.72943	1.37741	2.90758	5e-05	0.000252441	yes
XLOC_012424	TNRC6C	chr17:75954752-76107880	SJGBM2-10Gy	SJGBM2	0.997126	2.57791	1.37035	2.91732	5e-05	0.000252441	yes
XLOC_010438	PCSK6	chr15:101839427-102031211	SJGBM2-10Gy	SJGBM2	3.27011	8.44617	1.36896	2.63012	5e-05	0.000252441	yes
XLOC_023811	MTX3	chr5:79272538-79287088	SJGBM2-10Gy	SJGBM2	3.76558	9.7234	1.36859	3.20371	5e-05	0.000252441	yes
XLOC_022521	CFI	chr4:110661802-110723381	SJGBM2-10Gy	SJGBM2	47.3168	122.159	1.36833	2.21757	5e-05	0.000252441	yes
XLOC_024105	CCNJL	chr5:159678658-159766599	SJGBM2-10Gy	SJGBM2	0.220089	0.567213	1.3658	2.06593	0.00075	0.00306859	yes
XLOC_014768	CACNG7	chr19:54411651-54446969	SJGBM2-10Gy	SJGBM2	5.62944	14.4696	1.36196	3.01386	5e-05	0.000252441	yes
XLOC_000364	ZFP69B	chr1:40915592-40939854	SJGBM2-10Gy	SJGBM2	1.74553	4.46981	1.35655	1.9618	0.00025	0.0011285	yes
XLOC_021651	NAT8L	chr4:2061238-2070817	SJGBM2-10Gy	SJGBM2	5.17421	13.2235	1.35369	2.71918	5e-05	0.000252441	yes
XLOC_015860	DPYSL5	chr2:27070968-27173219	SJGBM2-10Gy	SJGBM2	2.1997	5.61642	1.35234	3.14462	5e-05	0.000252441	yes
XLOC_016184	SULT1C2	chr2:108905038-108926372	SJGBM2-10Gy	SJGBM2	0.321435	0.819746	1.35065	2.20754	0.0001	0.000484068	yes
XLOC_020719	RFTN1	chr3:16306666-16555257	SJGBM2-10Gy	SJGBM2	2.81868	7.17788	1.34854	1.98367	0.0021	0.00775014	yes
XLOC_023690	SELENOP	chr5:42756919-42812178	SJGBM2-10Gy	SJGBM2	30.3982	77.2578	1.3457	2.50727	5e-05	0.000252441	yes
XLOC_016620	EFHD1	chr2:233470766-233547491	SJGBM2-10Gy	SJGBM2	0.213828	0.540882	1.33886	1.5113	0.0097	0.0296528	yes
XLOC_020906	SFMBT1	chr3:52933273-53081756	SJGBM2-10Gy	SJGBM2	0.769265	1.94518	1.33835	2.75788	5e-05	0.000252441	yes
XLOC_029298	FAM91A1	chr8:124780650-124827690	SJGBM2-10Gy	SJGBM2	8.06557	20.3616	1.336	3.07264	5e-05	0.000252441	yes
XLOC_030552	DAB2IP	chr9:124329380-124547809	SJGBM2-10Gy	SJGBM2	2.31544	5.83856	1.33433	2.74998	5e-05	0.000252441	yes
XLOC_019427	FBLN1	chr22:45898711-45997014	SJGBM2-10Gy	SJGBM2	11.5026	28.9838	1.33329	2.42845	5e-05	0.000252441	yes
XLOC_023120	MAP1B	chr5:71403094-71505555	SJGBM2-10Gy	SJGBM2	67.3873	169.79	1.33321	1.70545	0.0044	0.014891	yes
XLOC_001574	LINC01355	chr1:23606613-23619982	SJGBM2-10Gy	SJGBM2	1.11403	2.80469	1.33206	2.46195	5e-05	0.000252441	yes
XLOC_011900	NTN1	chr17:8924858-9147317	SJGBM2-10Gy	SJGBM2	0.20037	0.504325	1.33169	2.24501	0.00035	0.00153417	yes
XLOC_017938	SLX4IP	chr20:10415801-10608727	SJGBM2-10Gy	SJGBM2	1.00995	2.53129	1.32559	2.75422	5e-05	0.000252441	yes
XLOC_005492	SYT7	chr11:61281187-61355834	SJGBM2-10Gy	SJGBM2	0.260175	0.648479	1.31758	2.11282	0.00025	0.0011285	yes
XLOC_028453	DOCK4	chr7:111366163-111846462	SJGBM2-10Gy	SJGBM2	0.215908	0.537939	1.31703	2.30455	0.00015	0.000705346	yes
XLOC_024753	TTBK1	chr6:43211214-43255997	SJGBM2-10Gy	SJGBM2	1.36824	3.40799	1.31659	2.84677	5e-05	0.000252441	yes
XLOC_017940	BTBD3	chr20:11871357-11907243	SJGBM2-10Gy	SJGBM2	8.01123	19.932	1.31499	2.98223	5e-05	0.000252441	yes
XLOC_000249	FAM110D	chr1:26485510-26489775	SJGBM2-10Gy	SJGBM2	0.387118	0.962406	1.31387	1.58537	0.0151	0.0433925	yes
XLOC_011113	CPNE7	chr16:89641432-89663654	SJGBM2-10Gy	SJGBM2	15.9448	39.5222	1.30957	3.08604	5e-05	0.000252441	yes
XLOC_020760	TRANK1	chr3:36868307-36986548	SJGBM2-10Gy	SJGBM2	0.273845	0.678329	1.30863	2.42949	5e-05	0.000252441	yes
XLOC_012608	KRBA2	chr17:8267274-8280030	SJGBM2-10Gy	SJGBM2	0.697059	1.72272	1.30534	2.60172	5e-05	0.000252441	yes
XLOC_009649	SPINT1	chr15:41128190-41149853	SJGBM2-10Gy	SJGBM2	1.4888	3.67521	1.30367	2.36314	0.00015	0.000705346	yes
XLOC_029341	ADGRB1	chr8:143545376-143626368	SJGBM2-10Gy	SJGBM2	10.7275	26.4712	1.30311	2.73196	5e-05	0.000252441	yes
XLOC_015906	LTBP1	chr2:33171821-33624843	SJGBM2-10Gy	SJGBM2	2.84475	7.01554	1.30225	2.39672	5e-05	0.000252441	yes
XLOC_015373	ZNF404	chr19:44376513-44405970	SJGBM2-10Gy	SJGBM2	0.716099	1.76249	1.29938	2.52104	5e-05	0.000252441	yes
XLOC_030584	ZBTB43	chr9:129567284-129600487	SJGBM2-10Gy	SJGBM2	1.80435	4.43903	1.29877	3.05664	5e-05	0.000252441	yes
XLOC_012581	YBX2	chr17:7191570-7197876	SJGBM2-10Gy	SJGBM2	1.23091	3.01815	1.29394	2.4701	5e-05	0.000252441	yes
XLOC_020768	SCN10A,SCN5A	chr3:38589552-38835501	SJGBM2-10Gy	SJGBM2	0.316889	0.776477	1.29296	2.52348	5e-05	0.000252441	yes
XLOC_018372	NKX2-4	chr20:21375402-21421969	SJGBM2-10Gy	SJGBM2	1.76806	4.33187	1.29282	2.04637	0.0046	0.0154762	yes
XLOC_016203	MERTK	chr2:112653278-112786945	SJGBM2-10Gy	SJGBM2	1.84938	4.5299	1.29244	2.24441	5e-05	0.000252441	yes
XLOC_008579	FLJ22447	chr14:62022989-62128684	SJGBM2-10Gy	SJGBM2	1.31825	3.21535	1.28636	2.10214	0.00235	0.00857483	yes
XLOC_013865	ALPK2	chr18:56148481-56296189	SJGBM2-10Gy	SJGBM2	0.491383	1.19852	1.28633	2.6745	5e-05	0.000252441	yes
XLOC_010916	ADGRG5	chr16:57546063-57613846	SJGBM2-10Gy	SJGBM2	1.87105	4.55813	1.28459	1.80157	0.00395	0.013555	yes
XLOC_029709	ZNF704	chr8:81540685-81787016	SJGBM2-10Gy	SJGBM2	0.888401	2.16204	1.28311	2.84285	5e-05	0.000252441	yes
XLOC_009915	AKAP13	chr15:85923826-86292649	SJGBM2-10Gy	SJGBM2	2.04855	4.98537	1.2831	2.22105	5e-05	0.000252441	yes
XLOC_011250	EMP2	chr16:10621185-10674871	SJGBM2-10Gy	SJGBM2	1.01021	2.45757	1.28257	2.5305	5e-05	0.000252441	yes
XLOC_002479	KLHDC8A	chr1:205305192-205326218	SJGBM2-10Gy	SJGBM2	1.15385	2.80195	1.27997	2.65362	5e-05	0.000252441	yes
XLOC_021302	LAMP3	chr3:182840002-182880667	SJGBM2-10Gy	SJGBM2	1.60633	3.89859	1.27918	2.16452	0.00025	0.0011285	yes
XLOC_000653	KIAA1324	chr1:109648367-109749700	SJGBM2-10Gy	SJGBM2	3.15252	7.63838	1.27676	2.47672	5e-05	0.000252441	yes
XLOC_031883	APOOL	chrX:84258848-84371168	SJGBM2-10Gy	SJGBM2	1.28804	3.11782	1.27535	2.52042	5e-05	0.000252441	yes
XLOC_020028	ZNF501	chr3:44771097-44781074	SJGBM2-10Gy	SJGBM2	0.926744	2.24213	1.27463	2.57352	5e-05	0.000252441	yes
XLOC_004816	GAL	chr11:68451942-68458643	SJGBM2-10Gy	SJGBM2	21.0036	50.777	1.27353	4.18821	5e-05	0.000252441	yes
XLOC_005091	DDX25	chr11:125773222-125793298	SJGBM2-10Gy	SJGBM2	0.429527	1.03726	1.27195	1.77685	0.00235	0.00857483	yes
XLOC_029118	SDCBP	chr8:59465482-59574451	SJGBM2-10Gy	SJGBM2	36.0151	86.9466	1.27153	2.14607	0.0011	0.00432984	yes
XLOC_016161	IL1R1	chr2:102686835-102796334	SJGBM2-10Gy	SJGBM2	0.74153	1.78999	1.27138	2.58464	5e-05	0.000252441	yes
XLOC_010585	CACNA1H	chr16:1203240-1275254	SJGBM2-10Gy	SJGBM2	9.14363	22.0323	1.26878	2.60649	5e-05	0.000252441	yes
XLOC_022933	PLEKHG4B	chr5:92230-190087	SJGBM2-10Gy	SJGBM2	0.321088	0.771205	1.26414	1.54311	0.01765	0.0496779	yes
XLOC_006873	LOC728715	chr12:9520059-9560010	SJGBM2-10Gy	SJGBM2	0.709601	1.69989	1.26036	2.34642	0.0005	0.00212652	yes
XLOC_023157	CMYA5	chr5:78985658-79096049	SJGBM2-10Gy	SJGBM2	0.167516	0.401051	1.25948	1.56173	0.0055	0.0181158	yes
XLOC_025578	TBX18	chr6:85442215-85473954	SJGBM2-10Gy	SJGBM2	0.339432	0.812281	1.25886	2.47019	5e-05	0.000252441	yes
XLOC_029481	DLC1	chr8:12940868-13462125	SJGBM2-10Gy	SJGBM2	0.17614	0.421426	1.25856	1.84392	0.00035	0.00153417	yes
XLOC_014702	ZNF528	chr19:52901102-52921998	SJGBM2-10Gy	SJGBM2	6.04779	14.4666	1.25825	2.6878	0.01325	0.0387865	yes
XLOC_000093	RBP7	chr1:10057254-10076078	SJGBM2-10Gy	SJGBM2	1.36214	3.25331	1.25603	1.71213	0.0051	0.0169399	yes
XLOC_023739	PDE4D	chr5:58264865-59843484	SJGBM2-10Gy	SJGBM2	2.51577	6.00446	1.25503	2.38322	0.0005	0.00212652	yes
XLOC_012568	SLC13A5	chr17:6587723-6616740	SJGBM2-10Gy	SJGBM2	0.540331	1.28662	1.25167	1.99087	0.00075	0.00306859	yes
XLOC_008991	ADCY4	chr14:24787554-24804300	SJGBM2-10Gy	SJGBM2	1.41682	3.37062	1.25035	2.5893	5e-05	0.000252441	yes
XLOC_014701	ZNF880	chr19:52873169-52889896	SJGBM2-10Gy	SJGBM2	1.09695	2.60771	1.24929	2.45551	5e-05	0.000252441	yes
XLOC_015341	GRIK5	chr19:42502467-42585764	SJGBM2-10Gy	SJGBM2	11.6548	27.678	1.24782	2.04114	0.0019	0.00708396	yes
XLOC_005763	MMP13	chr11:102813720-102826463	SJGBM2-10Gy	SJGBM2	0.273401	0.649005	1.24721	1.94912	0.0047	0.0157697	yes
XLOC_029037	NRG1	chr8:31497267-32631574	SJGBM2-10Gy	SJGBM2	2.94429	6.98181	1.24568	1.56364	0.0026	0.00937289	yes
XLOC_012313	KCNH6	chr17:61600642-61627545	SJGBM2-10Gy	SJGBM2	0.30893	0.730604	1.24181	1.88375	0.0011	0.00432984	yes
XLOC_014004	FSTL3	chr19:676337-683392	SJGBM2-10Gy	SJGBM2	3.603	8.51749	1.24123	2.52488	5e-05	0.000252441	yes
XLOC_012140	STAT5A	chr17:40439564-40463960	SJGBM2-10Gy	SJGBM2	0.19487	0.460518	1.24075	1.9539	0.00125	0.00486162	yes
XLOC_029305	ZNF572	chr8:125985538-125991630	SJGBM2-10Gy	SJGBM2	1.5587	3.68264	1.2404	2.95132	5e-05	0.000252441	yes
XLOC_018590	SYCP2	chr20:58438611-58508718	SJGBM2-10Gy	SJGBM2	0.584042	1.37958	1.24009	2.62174	5e-05	0.000252441	yes
XLOC_030550	CNTRL	chr9:123714448-123939888	SJGBM2-10Gy	SJGBM2	1.94451	4.59312	1.24007	2.63314	5e-05	0.000252441	yes
XLOC_006107	B4GALNT3	chr12:569102-672672	SJGBM2-10Gy	SJGBM2	8.1289	19.1373	1.23526	2.12559	0.00025	0.0011285	yes
XLOC_011432	ZNF423	chr16:49521441-49893212	SJGBM2-10Gy	SJGBM2	0.508847	1.19163	1.22764	2.67012	5e-05	0.000252441	yes
XLOC_014185	ZNF441	chr19:11877814-11894893	SJGBM2-10Gy	SJGBM2	0.952462	2.22591	1.22466	2.64502	5e-05	0.000252441	yes
XLOC_005670	MAP6	chr11:75294080-75379479	SJGBM2-10Gy	SJGBM2	2.76064	6.4488	1.22403	2.84847	5e-05	0.000252441	yes
XLOC_028454	TMEM168	chr7:112402436-112430699	SJGBM2-10Gy	SJGBM2	1.64039	3.82315	1.22072	2.51452	5e-05	0.000252441	yes
XLOC_009265	GSC	chr14:95227515-95236504	SJGBM2-10Gy	SJGBM2	0.888555	2.06816	1.21881	1.55652	0.0068	0.0217978	yes
XLOC_029227	SDC2	chr8:97505881-97624037	SJGBM2-10Gy	SJGBM2	4.11142	9.56943	1.21879	2.67129	5e-05	0.000252441	yes
XLOC_014705	ZNF137P	chr19:53099770-53103405	SJGBM2-10Gy	SJGBM2	0.237281	0.551113	1.21575	1.82388	0.00165	0.00623486	yes
XLOC_029666	VCPIP1	chr8:67542487-67774257	SJGBM2-10Gy	SJGBM2	1.4886	3.45468	1.2146	2.32077	5e-05	0.000252441	yes
XLOC_010925	MMP15	chr16:58059469-58080804	SJGBM2-10Gy	SJGBM2	0.471012	1.09216	1.21335	2.19289	0.0005	0.00212652	yes
XLOC_031161	ZBTB26	chr9:125677851-125702555	SJGBM2-10Gy	SJGBM2	2.11036	4.8772	1.20856	1.9991	0.001	0.00397467	yes
XLOC_029128	YTHDF3	chr8:64080251-64125410	SJGBM2-10Gy	SJGBM2	8.03376	18.534	1.20603	2.72922	5e-05	0.000252441	yes
XLOC_001550	CAMK2N1	chr1:20808883-20812728	SJGBM2-10Gy	SJGBM2	0.380518	0.877844	1.206	2.19659	0.00155	0.00589802	yes
XLOC_027840	IRF5	chr7:128577085-128590096	SJGBM2-10Gy	SJGBM2	1.05915	2.44072	1.20441	2.48163	0.0001	0.000484068	yes
XLOC_029708	TPD52	chr8:80947102-81083894	SJGBM2-10Gy	SJGBM2	11.7199	26.9815	1.203	2.62616	5e-05	0.000252441	yes
XLOC_010178	CCPG1,DNAAF4	chr15:55609381-55800432	SJGBM2-10Gy	SJGBM2	28.3855	65.2808	1.2015	1.70204	0.0024	0.008736	yes
XLOC_001439	CHD5	chr1:6161846-6240194	SJGBM2-10Gy	SJGBM2	0.162075	0.37252	1.20065	2.35375	0.0002	0.000919171	yes
XLOC_001163	MFSD4A	chr1:205538111-205572121	SJGBM2-10Gy	SJGBM2	0.275241	0.63198	1.19918	1.72059	0.0046	0.0154762	yes
XLOC_027411	HDAC9	chr7:18126564-19042381	SJGBM2-10Gy	SJGBM2	6.53931	15.0105	1.19876	2.6379	5e-05	0.000252441	yes
XLOC_029747	OTUD6B-AS1	chr8:92072133-92082417	SJGBM2-10Gy	SJGBM2	10.8164	24.7885	1.19645	2.69539	5e-05	0.000252441	yes
XLOC_009811	THSD4	chr15:71402582-72075722	SJGBM2-10Gy	SJGBM2	0.480226	1.09993	1.19562	1.64537	0.0044	0.014891	yes
XLOC_030499	FSD1L	chr9:108210284-108314714	SJGBM2-10Gy	SJGBM2	0.502511	1.15062	1.19519	2.0118	0.0008	0.00325337	yes
XLOC_013510	RAB31	chr18:9708227-9862553	SJGBM2-10Gy	SJGBM2	2.02771	4.64226	1.19498	2.69074	5e-05	0.000252441	yes
XLOC_012545	CXCL16	chr17:4634635-4649414	SJGBM2-10Gy	SJGBM2	9.83408	22.512	1.19483	2.18351	0.00305	0.010794	yes
XLOC_005541	RASGRP2	chr11:64494382-64512928	SJGBM2-10Gy	SJGBM2	0.591122	1.35311	1.19475	1.6591	0.00465	0.0156258	yes
XLOC_013005	SGCA	chr17:48235827-48258640	SJGBM2-10Gy	SJGBM2	0.731803	1.67503	1.19466	1.54573	0.01045	0.0316209	yes
XLOC_001404	MXRA8	chr1:1286823-1298921	SJGBM2-10Gy	SJGBM2	1.52861	3.49392	1.19262	1.88838	0.0018	0.00674495	yes
XLOC_029865	PVT1	chr8:128806591-129113499	SJGBM2-10Gy	SJGBM2	1.18758	2.70446	1.18731	1.52826	0.0096	0.0293907	yes
XLOC_023878	EFNA5	chr5:106712589-107009845	SJGBM2-10Gy	SJGBM2	0.509109	1.15718	1.18457	2.25763	0.0001	0.000484068	yes
XLOC_024201	TRIM7	chr5:180618045-180632669	SJGBM2-10Gy	SJGBM2	0.612456	1.39199	1.18447	1.62843	0.0026	0.00937289	yes
XLOC_030585	ZBTB34	chr9:129622911-129648156	SJGBM2-10Gy	SJGBM2	0.634828	1.44262	1.18425	2.60125	5e-05	0.000252441	yes
XLOC_002652	RGS7	chr1:240930970-241524542	SJGBM2-10Gy	SJGBM2	2.04207	4.63974	1.18401	2.68796	5e-05	0.000252441	yes
XLOC_001846	KANK4	chr1:62701836-62785085	SJGBM2-10Gy	SJGBM2	0.179107	0.406152	1.1812	1.9231	0.0011	0.00432984	yes
XLOC_031171	GOLGA1	chr9:127640572-127703386	SJGBM2-10Gy	SJGBM2	1.92384	4.3626	1.1812	2.73921	5e-05	0.000252441	yes
XLOC_031576	FRG1CP,LOC102723780	chrUn_gl000241:13810-36957	SJGBM2-10Gy	SJGBM2	6.64076	15.0528	1.18061	2.47578	5e-05	0.000252441	yes
XLOC_003184	AGAP9	chr10:48215723-48237508	SJGBM2-10Gy	SJGBM2	0.177615	0.400355	1.17252	1.66021	0.0163	0.0463772	yes
XLOC_029701	PEX2	chr8:77891537-77917172	SJGBM2-10Gy	SJGBM2	1.67776	3.78126	1.17233	2.48427	5e-05	0.000252441	yes
XLOC_025325	HLA-B	chr6:31321642-31325022	SJGBM2-10Gy	SJGBM2	2.50334	5.62216	1.16727	2.13213	0.00035	0.00153417	yes
XLOC_014312	ZNF90	chr19:20188802-20234178	SJGBM2-10Gy	SJGBM2	1.44187	3.23484	1.16576	2.59336	5e-05	0.000252441	yes
XLOC_014704	ZNF578,ZNF701,ZNF808	chr19:52956828-53095570	SJGBM2-10Gy	SJGBM2	1.43191	3.20863	1.16401	2.66551	5e-05	0.000252441	yes
XLOC_029278	UTP23	chr8:117778741-117786921	SJGBM2-10Gy	SJGBM2	12.4249	27.8408	1.16397	2.84191	5e-05	0.000252441	yes
XLOC_009672	STARD9	chr15:42867856-43013605	SJGBM2-10Gy	SJGBM2	0.434769	0.972931	1.16209	2.26117	5e-05	0.000252441	yes
XLOC_026319	HLA-B	chr6_cox_hap2:2834331-2837710	SJGBM2-10Gy	SJGBM2	2.43586	5.44493	1.16048	2.01135	0.00045	0.00193006	yes
XLOC_015829	KCNS3	chr2:18058385-18115115	SJGBM2-10Gy	SJGBM2	0.587812	1.31102	1.15726	2.05466	0.00035	0.00153417	yes
XLOC_031142	RAB14	chr9:123940313-123967986	SJGBM2-10Gy	SJGBM2	7.02484	15.6668	1.15717	2.67362	5e-05	0.000252441	yes
XLOC_022238	AFAP1	chr4:7755816-7942023	SJGBM2-10Gy	SJGBM2	2.85916	6.37403	1.15661	2.71486	5e-05	0.000252441	yes
XLOC_029181	ZBTB10	chr8:81396902-81438500	SJGBM2-10Gy	SJGBM2	2.10666	4.69611	1.15651	2.68952	5e-05	0.000252441	yes
XLOC_020412	PXYLP1	chr3:140950666-141013745	SJGBM2-10Gy	SJGBM2	0.567014	1.26267	1.15503	2.09803	0.0002	0.000919171	yes
XLOC_015379	ZNF285	chr19:44889773-44905777	SJGBM2-10Gy	SJGBM2	1.0493	2.33504	1.15402	2.35159	5e-05	0.000252441	yes
XLOC_031137	FBXW2	chr9:123519253-123555740	SJGBM2-10Gy	SJGBM2	3.12086	6.9387	1.15272	2.69535	5e-05	0.000252441	yes
XLOC_015800	GRHL1	chr2:10091791-10142412	SJGBM2-10Gy	SJGBM2	0.298192	0.662816	1.15236	1.96996	0.00095	0.0037947	yes
XLOC_021684	KIAA0232	chr4:6784444-6885899	SJGBM2-10Gy	SJGBM2	2.91041	6.4649	1.15141	2.70113	5e-05	0.000252441	yes
XLOC_024850	MYO6	chr6:76458838-76629268	SJGBM2-10Gy	SJGBM2	2.5538	5.66404	1.14919	2.724	5e-05	0.000252441	yes
XLOC_008488	AKAP6	chr14:32798478-33303174	SJGBM2-10Gy	SJGBM2	1.03985	2.30522	1.14852	1.86436	0.0016	0.0060654	yes
XLOC_023828	TMEM167A	chr5:82345172-82649579	SJGBM2-10Gy	SJGBM2	7.52584	16.6785	1.14807	2.51572	5e-05	0.000252441	yes
XLOC_010201	VPS13C	chr15:62144589-62352664	SJGBM2-10Gy	SJGBM2	6.81126	15.0597	1.1447	2.16515	0.00035	0.00153417	yes
XLOC_010316	SCAPER	chr15:76639881-77197778	SJGBM2-10Gy	SJGBM2	1.47778	3.26711	1.14458	2.47449	0.0001	0.000484068	yes
XLOC_010353	CPEB1	chr15:83211950-83378691	SJGBM2-10Gy	SJGBM2	1.92085	4.22803	1.13824	1.98066	0.00055	0.00231832	yes
XLOC_029635	PLAG1	chr8:57073467-57124164	SJGBM2-10Gy	SJGBM2	1.45484	3.19053	1.13293	2.62958	5e-05	0.000252441	yes
XLOC_017199	CXCR4	chr2:136871918-136875725	SJGBM2-10Gy	SJGBM2	0.43391	0.949442	1.12968	1.52295	0.0073	0.0231737	yes
XLOC_017117	IL1B	chr2:113587336-113594356	SJGBM2-10Gy	SJGBM2	0.316856	0.693151	1.12934	1.765	0.0171	0.0483459	yes
XLOC_029807	ANGPT1	chr8:108261709-108510317	SJGBM2-10Gy	SJGBM2	0.929563	2.03197	1.12825	2.35262	5e-05	0.000252441	yes
XLOC_005501	AHNAK	chr11:62201013-62314334	SJGBM2-10Gy	SJGBM2	25.9969	56.816	1.12796	1.40532	0.01495	0.043014	yes
XLOC_023126	FCHO2	chr5:72251793-72386349	SJGBM2-10Gy	SJGBM2	1.6849	3.68113	1.12748	2.59527	5e-05	0.000252441	yes
XLOC_018556	KCNG1	chr20:49620192-49639741	SJGBM2-10Gy	SJGBM2	7.69028	16.7896	1.12646	2.5454	5e-05	0.000252441	yes
XLOC_010435	CHSY1	chr15:101715927-101793186	SJGBM2-10Gy	SJGBM2	4.3271	9.4443	1.12605	2.46694	5e-05	0.000252441	yes
XLOC_015205	ZNF675,ZNF91	chr19:23489091-23870017	SJGBM2-10Gy	SJGBM2	3.73851	8.15143	1.12459	2.24596	0.0002	0.000919171	yes
XLOC_023155	JMY	chr5:78293386-78623038	SJGBM2-10Gy	SJGBM2	2.23236	4.86525	1.12394	2.42163	5e-05	0.000252441	yes
XLOC_029627	LYPLA1	chr8:54958926-55014577	SJGBM2-10Gy	SJGBM2	14.2892	31.1255	1.12318	2.52373	5e-05	0.000252441	yes
XLOC_009974	SYNM	chr15:99645285-99675800	SJGBM2-10Gy	SJGBM2	5.4838	11.9271	1.12099	2.55797	5e-05	0.000252441	yes
XLOC_023731	MIER3	chr5:56204977-56252028	SJGBM2-10Gy	SJGBM2	3.23854	7.04262	1.12077	2.22042	0.0002	0.000919171	yes
XLOC_022427	RASGEF1B	chr4:82347546-82393082	SJGBM2-10Gy	SJGBM2	2.19959	4.77662	1.11876	2.50519	5e-05	0.000252441	yes
XLOC_023939	IRF1	chr5:131817227-131827090	SJGBM2-10Gy	SJGBM2	3.07167	6.66956	1.11857	2.62643	5e-05	0.000252441	yes
XLOC_009058	RN7SL3	chr14:50320333-50320632	SJGBM2-10Gy	SJGBM2	18.4437	40.0277	1.11787	10.7273	0.00325	0.0114184	yes
XLOC_009864	IREB2	chr15:78730517-78793798	SJGBM2-10Gy	SJGBM2	2.93369	6.36497	1.11744	2.5106	5e-05	0.000252441	yes
XLOC_007237	LIN7A	chr12:81186299-81331694	SJGBM2-10Gy	SJGBM2	0.286574	0.621609	1.1171	1.82004	0.0031	0.0109561	yes
XLOC_022161	TRAPPC11	chr4:184580419-184634747	SJGBM2-10Gy	SJGBM2	3.09013	6.70267	1.11707	2.59976	5e-05	0.000252441	yes
XLOC_032712	CLIC2	chrX:154505495-154563990	SJGBM2-10Gy	SJGBM2	0.953625	2.06693	1.116	2.28631	0.00015	0.000705346	yes
XLOC_023117	BDP1	chr5:70751351-70863731	SJGBM2-10Gy	SJGBM2	3.48185	7.54503	1.11567	2.54712	5e-05	0.000252441	yes
XLOC_008171	KCTD12	chr13:77454303-77461187	SJGBM2-10Gy	SJGBM2	0.324432	0.702562	1.11471	2.09008	0.0004	0.00173411	yes
XLOC_028893	KBTBD11	chr8:1919344-1955109	SJGBM2-10Gy	SJGBM2	1.58417	3.42726	1.11333	2.58246	5e-05	0.000252441	yes
XLOC_010284	C15orf59	chr15:74027771-74045523	SJGBM2-10Gy	SJGBM2	0.296734	0.641809	1.11297	2.20397	0.0001	0.000484068	yes
XLOC_009879	ABHD17C	chr15:80987651-81047962	SJGBM2-10Gy	SJGBM2	1.38045	2.9828	1.11153	2.63883	5e-05	0.000252441	yes
XLOC_012286	PPM1E	chr17:56833216-57185101	SJGBM2-10Gy	SJGBM2	3.82227	8.25334	1.11055	1.93839	0.0017	0.00640641	yes
XLOC_022159	CDKN2AIP	chr4:184365679-184371102	SJGBM2-10Gy	SJGBM2	2.63436	5.68029	1.10851	2.57531	5e-05	0.000252441	yes
XLOC_001738	SLC2A1	chr1:43391045-43449029	SJGBM2-10Gy	SJGBM2	7.17184	15.4061	1.10309	2.18824	0.00035	0.00153417	yes
XLOC_023401	AFAP1L1	chr5:148651400-148723198	SJGBM2-10Gy	SJGBM2	1.02189	2.19301	1.10168	1.72699	0.00245	0.0088892	yes
XLOC_030679	COL5A1	chr9:137533272-137764464	SJGBM2-10Gy	SJGBM2	11.7617	25.227	1.10087	1.76257	0.00175	0.00657554	yes
XLOC_008664	GPATCH2L	chr14:76618227-76680817	SJGBM2-10Gy	SJGBM2	3.64258	7.80124	1.09874	2.13941	0.0003	0.0013329	yes
XLOC_002486	ELK4	chr1:205577070-205602968	SJGBM2-10Gy	SJGBM2	2.75567	5.90055	1.09844	2.46551	5e-05	0.000252441	yes
XLOC_014030	EFNA2	chr19:1286152-1301429	SJGBM2-10Gy	SJGBM2	2.19098	4.68634	1.09689	2.60579	0.0001	0.000484068	yes
XLOC_014544	BCAM	chr19:45312315-45324678	SJGBM2-10Gy	SJGBM2	24.4655	52.279	1.09549	2.02957	0.00045	0.00193006	yes
XLOC_010323	TBC1D2B	chr15:78287326-78369994	SJGBM2-10Gy	SJGBM2	1.53866	3.28252	1.09313	2.52784	5e-05	0.000252441	yes
XLOC_029620	PCMTD1	chr8:52730134-52813285	SJGBM2-10Gy	SJGBM2	3.40609	7.25804	1.09146	2.50455	5e-05	0.000252441	yes
XLOC_031145	STOM	chr9:124101265-124132582	SJGBM2-10Gy	SJGBM2	17.2333	36.6882	1.09012	2.00576	0.0004	0.00173411	yes
XLOC_007162	B4GALNT1	chr12:58012187-58027022	SJGBM2-10Gy	SJGBM2	6.53575	13.8954	1.08818	1.69452	0.0035	0.0121881	yes
XLOC_017491	LINC00471	chr2:232358474-232379083	SJGBM2-10Gy	SJGBM2	0.813147	1.72798	1.08749	1.5335	0.0093	0.0285918	yes
XLOC_016188	LIMS1	chr2:109150810-109303848	SJGBM2-10Gy	SJGBM2	13.3629	28.3581	1.08553	2.40518	5e-05	0.000252441	yes
XLOC_024121	SLIT3	chr5:168088737-168728133	SJGBM2-10Gy	SJGBM2	1.67332	3.54674	1.08379	2.21167	0.00015	0.000705346	yes
XLOC_032035	ZNF449	chrX:134478695-134497643	SJGBM2-10Gy	SJGBM2	1.83739	3.88594	1.0806	2.48235	5e-05	0.000252441	yes
XLOC_029874	ASAP1	chr8:131064342-131456333	SJGBM2-10Gy	SJGBM2	30.7906	65.0947	1.08005	2.18687	0.00015	0.000705346	yes
XLOC_019288	EMID1	chr22:29601893-29655586	SJGBM2-10Gy	SJGBM2	0.472699	0.999315	1.08002	1.56069	0.0065	0.0209646	yes
XLOC_009796	FEM1B	chr15:68564297-68588505	SJGBM2-10Gy	SJGBM2	6.67892	14.1149	1.07953	2.43439	5e-05	0.000252441	yes
XLOC_024556	ZSCAN9	chr6:28193028-28201264	SJGBM2-10Gy	SJGBM2	3.79051	8.00296	1.07814	2.30153	0.0001	0.000484068	yes
XLOC_010188	ALDH1A2	chr15:58245621-58624421	SJGBM2-10Gy	SJGBM2	19.2361	40.6038	1.0778	2.52897	5e-05	0.000252441	yes
XLOC_023161	ZFYVE16	chr5:79703241-79779380	SJGBM2-10Gy	SJGBM2	4.25563	8.97099	1.0759	2.06566	0.00045	0.00193006	yes
XLOC_023096	PIK3R1	chr5:67511583-67597649	SJGBM2-10Gy	SJGBM2	2.9165	6.14608	1.07543	2.48359	5e-05	0.000252441	yes
XLOC_030587	GARNL3	chr9:129987488-130155828	SJGBM2-10Gy	SJGBM2	0.979623	2.05943	1.07195	2.26712	5e-05	0.000252441	yes
XLOC_023813	SERINC5	chr5:79407049-79554034	SJGBM2-10Gy	SJGBM2	10.7902	22.6773	1.07154	1.85109	0.0013	0.00503904	yes
XLOC_021870	MOB1B	chr4:71768030-71853891	SJGBM2-10Gy	SJGBM2	4.74486	9.96826	1.07098	2.41117	5e-05	0.000252441	yes
XLOC_029768	GDF6	chr8:97154560-97173020	SJGBM2-10Gy	SJGBM2	0.390033	0.81892	1.07013	1.99719	0.00195	0.00725178	yes
XLOC_015116	NOTCH3	chr19:15270213-15311797	SJGBM2-10Gy	SJGBM2	7.18407	15.0807	1.06983	1.9601	0.00085	0.0034372	yes
XLOC_008489	NPAS3	chr14:33408330-34273382	SJGBM2-10Gy	SJGBM2	1.52309	3.19671	1.06959	2.15886	0.0006	0.00250886	yes
XLOC_021129	PLXND1	chr3:129274055-129325582	SJGBM2-10Gy	SJGBM2	0.523155	1.09781	1.06931	2.14487	0.00025	0.0011285	yes
XLOC_007043	C1QL4	chr12:49726199-49730971	SJGBM2-10Gy	SJGBM2	3.899	8.17001	1.06723	2.48633	0.0003	0.0013329	yes
XLOC_012607	LOC100128288	chr17:8260954-8267063	SJGBM2-10Gy	SJGBM2	0.858437	1.79828	1.06683	1.78578	0.0023	0.00841133	yes
XLOC_022339	USP46	chr4:53456675-53532484	SJGBM2-10Gy	SJGBM2	1.33646	2.79743	1.06569	2.1917	0.00035	0.00153417	yes
XLOC_010380	DET1	chr15:89045154-89090049	SJGBM2-10Gy	SJGBM2	1.55369	3.24724	1.06352	2.12129	0.0002	0.000919171	yes
XLOC_019587	LIF	chr22:30636435-30653810	SJGBM2-10Gy	SJGBM2	16.8563	35.2286	1.06346	1.9169	0.00085	0.0034372	yes
XLOC_027799	CAV2	chr7:116139654-116148595	SJGBM2-10Gy	SJGBM2	4.92707	10.2859	1.06186	2.37566	5e-05	0.000252441	yes
XLOC_029174	ZC2HC1A	chr8:79577853-79634152	SJGBM2-10Gy	SJGBM2	1.93496	4.03627	1.06072	2.33871	5e-05	0.000252441	yes
XLOC_002292	F11R	chr1:160964995-160991133	SJGBM2-10Gy	SJGBM2	0.764616	1.59432	1.06013	1.92805	0.0007	0.00288503	yes
XLOC_031647	CNKSR2	chrX:21392415-21672813	SJGBM2-10Gy	SJGBM2	0.940023	1.95906	1.05939	2.35079	5e-05	0.000252441	yes
XLOC_014333	ZNF726	chr19:24097675-24127515	SJGBM2-10Gy	SJGBM2	0.501999	1.0457	1.05871	1.95722	0.00395	0.013555	yes
XLOC_012943	C1QL1	chr17:43037060-43045644	SJGBM2-10Gy	SJGBM2	4.05317	8.43117	1.05668	2.61935	0.0003	0.0013329	yes
XLOC_012040	CDK5R1	chr17:30813360-30818271	SJGBM2-10Gy	SJGBM2	0.807097	1.67852	1.05638	2.21428	5e-05	0.000252441	yes
XLOC_001484	DHRS3	chr1:12627938-12679104	SJGBM2-10Gy	SJGBM2	22.8549	47.4876	1.05505	2.11427	5e-05	0.000252441	yes
XLOC_013620	MAPK4	chr18:48086483-48258196	SJGBM2-10Gy	SJGBM2	0.284308	0.590682	1.05493	1.75564	0.00335	0.0117252	yes
XLOC_000581	LRRC8D	chr1:90286572-90401989	SJGBM2-10Gy	SJGBM2	8.59047	17.833	1.05374	2.10042	0.00015	0.000705346	yes
XLOC_019609	PRR14L	chr22:32077330-32146237	SJGBM2-10Gy	SJGBM2	2.82075	5.85236	1.05294	2.47016	5e-05	0.000252441	yes
XLOC_029223	PLEKHF2	chr8:96145948-96168913	SJGBM2-10Gy	SJGBM2	1.68751	3.49928	1.05216	2.5231	0.0001	0.000484068	yes
XLOC_029925	RHPN1-AS1	chr8:144448792-144450805	SJGBM2-10Gy	SJGBM2	0.38614	0.799888	1.05067	1.83769	0.00805	0.0252361	yes
XLOC_024543	ZNF391	chr6:27325595-27371686	SJGBM2-10Gy	SJGBM2	1.76064	3.6439	1.04938	1.69255	0.0042	0.0143003	yes
XLOC_022689	DCTD	chr4:183792439-183838682	SJGBM2-10Gy	SJGBM2	16.3968	33.8967	1.04773	2.32521	5e-05	0.000252441	yes
XLOC_018561	SALL4	chr20:50398918-50419062	SJGBM2-10Gy	SJGBM2	1.46562	3.02222	1.0441	2.25077	0.00015	0.000705346	yes
XLOC_001907	SYDE2	chr1:85622977-85666805	SJGBM2-10Gy	SJGBM2	0.209521	0.431976	1.04386	1.7363	0.00415	0.0141476	yes
XLOC_023832	EDIL3	chr5:83235518-83682139	SJGBM2-10Gy	SJGBM2	0.653058	1.34606	1.04346	1.5429	0.0099	0.0301783	yes
XLOC_023387	STK32A	chr5:146614548-146767672	SJGBM2-10Gy	SJGBM2	0.84523	1.74096	1.04247	1.90824	0.001	0.00397467	yes
XLOC_003089	OTUD1	chr10:23728197-23731310	SJGBM2-10Gy	SJGBM2	0.914074	1.8817	1.04165	2.36386	0.00015	0.000705346	yes
XLOC_027749	SERPINE1	chr7:100757394-100782547	SJGBM2-10Gy	SJGBM2	65.5478	134.81	1.0403	1.56811	0.0064	0.020688	yes
XLOC_019287	KREMEN1	chr22:29468964-29564321	SJGBM2-10Gy	SJGBM2	1.66459	3.42287	1.04004	2.26318	0.00015	0.000705346	yes
XLOC_015018	ZNF121	chr19:9670971-9695227	SJGBM2-10Gy	SJGBM2	5.1379	10.5633	1.0398	1.63407	0.0039	0.0134072	yes
XLOC_017095	MALL	chr2:110841446-110874143	SJGBM2-10Gy	SJGBM2	0.20161	0.414206	1.03878	1.45502	0.0148	0.0426569	yes
XLOC_007149	RDH16	chr12:57345214-57353158	SJGBM2-10Gy	SJGBM2	0.309635	0.636027	1.03852	1.76819	0.0049	0.0163525	yes
XLOC_022420	CNOT6L	chr4:78634540-78741991	SJGBM2-10Gy	SJGBM2	2.7015	5.5492	1.03852	2.3904	5e-05	0.000252441	yes
XLOC_016478	FZD7	chr2:202899309-202903160	SJGBM2-10Gy	SJGBM2	0.567607	1.16255	1.03433	2.03714	0.00115	0.00450745	yes
XLOC_005609	DOC2GP	chr11:67380258-67386674	SJGBM2-10Gy	SJGBM2	0.184421	0.376588	1.02998	1.1574	0.01345	0.0392731	yes
XLOC_001850	FOXD3-AS1	chr1:63786554-63796465	SJGBM2-10Gy	SJGBM2	2.57062	5.24885	1.02989	1.92922	0.0112	0.033584	yes
XLOC_030890	CNTNAP3	chr9:39072763-39288671	SJGBM2-10Gy	SJGBM2	1.31167	2.6742	1.0277	1.6997	0.0021	0.00775014	yes
XLOC_029737	MMP16	chr8:89043993-89340070	SJGBM2-10Gy	SJGBM2	3.02105	6.15871	1.02758	1.9052	0.0018	0.00674495	yes
XLOC_029778	STK3	chr8:99466858-99955315	SJGBM2-10Gy	SJGBM2	9.76076	19.8758	1.02595	2.40272	5e-05	0.000252441	yes
XLOC_027837	CCDC136	chr7:128431357-128462187	SJGBM2-10Gy	SJGBM2	5.9237	12.0566	1.02526	2.06003	0.00025	0.0011285	yes
XLOC_010289	STRA6	chr15:74471775-74513884	SJGBM2-10Gy	SJGBM2	27.1753	55.186	1.02201	1.81509	0.0026	0.00937289	yes
XLOC_030547	LOC100288842	chr9:123555761-123564452	SJGBM2-10Gy	SJGBM2	0.960439	1.94869	1.02074	1.6599	0.01415	0.0410142	yes
XLOC_010361	HDGFRP3	chr15:83776185-83877029	SJGBM2-10Gy	SJGBM2	10.022	20.3137	1.01928	2.1008	0.0003	0.0013329	yes
XLOC_018403	ZNF337	chr20:25604680-25677540	SJGBM2-10Gy	SJGBM2	6.66866	13.5154	1.01914	2.17644	0.0002	0.000919171	yes
XLOC_029208	OTUD6B	chr8:92082423-92099323	SJGBM2-10Gy	SJGBM2	6.14434	12.4495	1.01876	2.38641	5e-05	0.000252441	yes
XLOC_022695	RWDD4	chr4:184560787-184580372	SJGBM2-10Gy	SJGBM2	1.79509	3.63672	1.01858	2.18512	5e-05	0.000252441	yes
XLOC_030551	GSN	chr9:124030379-124095211	SJGBM2-10Gy	SJGBM2	9.27781	18.7604	1.01584	2.29134	5e-05	0.000252441	yes
XLOC_003728	RASGEF1A	chr10:43689980-43762367	SJGBM2-10Gy	SJGBM2	1.56876	3.16083	1.01068	2.22196	5e-05	0.000252441	yes
XLOC_009943	BLM	chr15:91260557-91359238	SJGBM2-10Gy	SJGBM2	3.01864	6.07771	1.00963	2.33357	0.0001	0.000484068	yes
XLOC_016540	IGFBP2	chr2:217497550-217529158	SJGBM2-10Gy	SJGBM2	45.6535	91.891	1.0092	1.85852	0.0014	0.00538737	yes
XLOC_021053	ZBTB20	chr3:114033346-114866127	SJGBM2-10Gy	SJGBM2	1.84188	3.7053	1.00841	1.90139	0.0002	0.000919171	yes
XLOC_009939	ZNF774	chr15:90895476-90929248	SJGBM2-10Gy	SJGBM2	0.654343	1.31616	1.00822	1.69599	0.00465	0.0156258	yes
XLOC_009204	TMED8	chr14:77801187-77858825	SJGBM2-10Gy	SJGBM2	2.67645	5.37717	1.00653	2.40565	5e-05	0.000252441	yes
XLOC_025663	CEP85L	chr6:118781934-119031238	SJGBM2-10Gy	SJGBM2	0.54162	1.08808	1.00643	1.94751	0.0006	0.00250886	yes
XLOC_013654	PHLPP1	chr18:60382671-60647676	SJGBM2-10Gy	SJGBM2	1.42511	2.86282	1.00636	2.26138	0.0002	0.000919171	yes
XLOC_031152	RBM18	chr9:125000629-125093602	SJGBM2-10Gy	SJGBM2	6.04947	12.1524	1.00636	1.47413	0.01275	0.0375318	yes
XLOC_017020	LINC00342	chr2:96472799-96495586	SJGBM2-10Gy	SJGBM2	3.56074	7.14932	1.00563	2.27102	0.00015	0.000705346	yes
XLOC_029602	KAT6A	chr8:41786996-41962505	SJGBM2-10Gy	SJGBM2	4.04412	8.11787	1.00527	1.75124	0.0028	0.010007	yes
XLOC_018623	HELZ2	chr20:62189438-62205598	SJGBM2-10Gy	SJGBM2	1.15661	2.32094	1.00481	1.59406	0.0061	0.0198513	yes
XLOC_009218	SEL1L	chr14:81937857-82000222	SJGBM2-10Gy	SJGBM2	8.68854	17.42	1.00356	1.76691	0.0021	0.00775014	yes
XLOC_010308	CSPG4	chr15:75966662-76005271	SJGBM2-10Gy	SJGBM2	9.08426	18.1985	1.00238	1.69231	0.0023	0.00841133	yes
XLOC_001991	SORT1	chr1:109852122-109940567	SJGBM2-10Gy	SJGBM2	10.3216	20.6558	1.00088	1.78962	0.00205	0.00758544	yes
XLOC_031183	FAM129B	chr9:130267616-130341286	SJGBM2-10Gy	SJGBM2	9.83431	19.6779	1.00068	2.34687	5e-05	0.000252441	yes
